# Supplementary material for: [1,2-Bis(diiso­propyl­phosphan­yl)ethane-κ2 P,P′](2-fluoro-N-{[(2-fluoro­phen­yl)aza­nid­yl]carbon­yl}anilinido-κ2 N,N′)nickel(II)
Source: IUCrdata. 2020 May 19;5(Pt 5):x200649. doi: 10.1107/S2414314620006495 (PMC9462222; doi:10.1107/S2414314620006495)
Supplement: Supplementary file 1 [file x-05-x200649-sup1.cif]

##############################################################################
#                                                                            #
# This CIF contains the data for a data article accepted for                 #
# publication in IUCrData. It conforms to the requirements of                #
# Notes for Authors for IUCrData, and has been                               #
# peer reviewed under the auspices of IUCrData.                              #
#                                                                            #
# Full details of the Crystallographic Information File format               #
# are given in the paper "The Crystallographic Information File (CIF):       #
# a New Standard Archive File for Crystallography" by S. R. Hall, F. H.      #
# Allen and I. D. Brown [Acta Cryst. (1991), A47, 655-685].                  #
#                                                                            #
# The current version of the core CIF dictionary is obtainable from          #
# ftp://ftp.iucr.org/pub/cif_core.dic.                                       #
#                                                                            #
# Software is freely available for graphical display of the structure(s)     #
# in this CIF. For information consult the CIF software page                 #
# http://www.iucr.org/resources/cif/software.                                #
#                                                                            #
# This file may be used for bona fide research purposes within the           #
# scientific community so long as proper attribution is given to the data    # 
# article from which it was obtained.                                        #
#                                                                            #
##############################################################################
data_global
_audit_creation_method     'WinGX routine CIF_UPDATE'
_audit_conform_dict_name     cif_core.dic
_audit_conform_dict_version     2.4.3
_journal_data_validation_number     ?
_journal_date_recd_electronic     2020-05-04
_journal_date_accepted     2020-05-15
_journal_name_full     'IUCrData'
_journal_year     2020
_journal_volume     5
_journal_issue      5
_journal_page_first     0
_journal_page_last     0
_journal_paper_category     HM
_journal_paper_doi     10.1107/S2414314620006495
_journal_coeditor_code     WM4130
_publ_contact_author_name     'Juventino J. Garcia'
_publ_contact_author_address
;
Facultad de Qu\'imica, Universidad Nacional Aut\'onoma de M\'exico,
Ciudad Universitaria, Ciudad de M\'exico, 04510, Mexico
;
_publ_contact_author_email     'juvent@unam.mx'
_publ_contact_author_fax     ?
_publ_contact_author_phone     '+52 55 56223514'
_publ_section_title
;\
[1,2-Bis(diisopropylphosphanyl)ethane-\k^2^<i>P</i>,<i>P</i>'](2-fluoro-\
<i>N</i>-{[(2-fluorophenyl)azanidyl]carbonyl}anilinido-\k^2^<i>N</i>,\
<i>N</i>')nickel(II)
;
_publ_section_title_footnote     .
loop_
    _publ_author_name
    _publ_author_footnote
    _publ_author_address
    'Flores-Alamo, Marcos' .
;
Facultad de Qu\'imica, Universidad Nacional Aut\'onoma de M\'exico, Ciudad
Universitaria, Ciudad de M\'exico, 04510, Mexico
;
    'Perez-Ortiz, Francisco J.' .
;
Facultad de Qu\'imica, Universidad Nacional Aut\'onoma de M\'exico, Ciudad
Universitaria, Ciudad de M\'exico, 04510, Mexico
;
    'Arevalo, Alma' .
;
Facultad de Qu\'imica, Universidad Nacional Aut\'onoma de M\'exico, Ciudad
Universitaria, Ciudad de M\'exico, 04510, Mexico
;
    'Garcia, Juventino J.' .
;
Facultad de Qu\'imica, Universidad Nacional Aut\'onoma de M\'exico, Ciudad
Universitaria, Ciudad de M\'exico, 04510, Mexico
;
_publ_section_synopsis
;
The Ni^II^ atom in the title compound shows a distorted square-planar P~2~N~2~
coordination set provided by two bidentate ligands.
;
data_I
_database_code_depnum_ccdc_archive 'CCDC 2004016'
_audit_creation_method     'WinGX routine CIF_UPDATE'
_audit_conform_dict_name     cif_core.dic
_audit_conform_dict_version     2.4.5
_chemical_name_systematic
;\
[1,2-Bis(diisopropylphosphanyl)ethane-\k^2^<i>P</i>,<i>P</i>'](2-fluoro-\
<i>N</i>-{[(2-fluorophenyl)azanidyl]carbonyl}anilinido-\
\k^2^<i>N</i>,<i>N</i>')nickel(II)
;
_chemical_formula_sum     'C27 H40 F2 N2 Ni O P2'
_chemical_formula_iupac     '[Ni (C12 H8 F2 N2 O1) (C15 H32 P2)]'
_chemical_formula_weight     567.26
_chemical_absolute_configuration     syn
_symmetry_cell_setting     orthorhombic
_symmetry_space_group_name_H-M     'P 21 21 21'
_symmetry_space_group_name_Hall     'P 2ac 2ab'
loop_
    _symmetry_equiv_pos_as_xyz
    'x, y, z'
    '-x+1/2, -y, z+1/2'
    'x+1/2, -y+1/2, -z'
    '-x, y+1/2, -z+1/2'
_cell_length_a     9.0690(3)
_cell_length_b     14.8325(4)
_cell_length_c     20.1784(7)
_cell_angle_alpha     90
_cell_angle_beta     90
_cell_angle_gamma     90
_cell_volume     2714.32(15)
_cell_formula_units_Z     4
_cell_measurement_reflns_used     12885
_cell_measurement_theta_min     4.323
_cell_measurement_theta_max     72.549
_cell_measurement_temperature     130(2)
_exptl_crystal_description     plate
_exptl_crystal_colour     black
_exptl_crystal_size_max     0.52
_exptl_crystal_size_mid     0.43
_exptl_crystal_size_min     0.10
_exptl_crystal_density_diffrn     1.388
_exptl_crystal_F_000     1200
loop_
    _exptl_crystal_face_index_h
    _exptl_crystal_face_index_k
    _exptl_crystal_face_index_l
    _exptl_crystal_face_perp_dist
    6 0 -1 0.0493
    -6 0 1 0.0493
    0 0 -13 0.2449
    0 0 13 0.2449
    0 7 -9 0.2393
    0 -7 9 0.2393
    1 8 8 0.2071
    -1 -8 -8 0.2071
_exptl_absorpt_coefficient_mu     2.449
_exptl_absorpt_correction_type     analytical
_exptl_absorpt_process_details
;
(<i>CrysAlis RED</i>; Agilent,  2013)
;
_exptl_absorpt_correction_T_min     0.395
_exptl_absorpt_correction_T_max     0.79
_diffrn_ambient_temperature     130(2)
_diffrn_radiation_type     CuK\a
_diffrn_radiation_wavelength     1.54184
_diffrn_radiation_monochromator     graphite
_diffrn_measurement_device_type     'Agilent Xcalibur, Atlas, Gemini'
_diffrn_measurement_method     '\w scans'
_diffrn_detector_area_resol_mean     10.4685
_diffrn_reflns_number     29885
_diffrn_reflns_av_R_equivalents     0.0688
_diffrn_reflns_av_unetI/netI     0.0549
_diffrn_reflns_theta_min     3.698
_diffrn_reflns_theta_max     73.575
_diffrn_reflns_theta_full     67.684
_diffrn_measured_fraction_theta_max     0.985
_diffrn_measured_fraction_theta_full     1
_diffrn_reflns_limit_h_min     -11
_diffrn_reflns_limit_h_max     11
_diffrn_reflns_limit_k_min     -18
_diffrn_reflns_limit_k_max     18
_diffrn_reflns_limit_l_min     -24
_diffrn_reflns_limit_l_max     20
_refine_special_details
;
F2 C22 C23 C24 C25 C26 C27 and F2P C22P C23P C24P C25P C26P C27P are
 disordered over two sites with occupancies 0.83:0.17.
The anisotropic ellipsoids of the atoms disordered  were
elongated, EADP constraint commands in the
SHELXL2018 software were used.
DELU C22 C23 C24 C25 C26 C27
SIMU 0.04 0.08 1.7 C22 C23 C24 C25 C26 C27
EADP C22 C23 > C27P
SIMU 0.04 0.08 1.7 C22P C23P C24P C25P C26P C27P
EADP C22P C23P C24P C25P C26P C27P
;
_reflns_number_total     5357
_reflns_number_gt     5015
_reflns_threshold_expression     'I > 2\s(I)'
_refine_ls_structure_factor_coef     Fsqd
_refine_ls_matrix_type     full
_refine_ls_R_factor_all     0.0526
_refine_ls_R_factor_gt     0.0484
_refine_ls_wR_factor_gt     0.1207
_refine_ls_wR_factor_ref     0.1252
_refine_ls_goodness_of_fit_ref     1.034
_refine_ls_restrained_S_all     1.026
_refine_ls_number_reflns     5357
_refine_ls_number_parameters     292
_refine_ls_number_restraints     84
_refine_ls_hydrogen_treatment     constr
_refine_ls_weighting_scheme     calc
_refine_ls_weighting_details
              'w=1/[\s^2^(Fo^2^)+(0.0619P)^2^+3.6612P] where P=(Fo^2^+2Fc^2^)/3'
_atom_sites_solution_hydrogens     geom
_refine_ls_shift/su_max     0
_refine_ls_shift/su_mean     0
_refine_diff_density_max     0.699
_refine_diff_density_min     -0.574
_refine_ls_extinction_method     none
_refine_ls_abs_structure_details
;
Flack <i>x</i> determined using 2039 quotients
[(<i>I</i>^+^)-(<i>I</i>^-^)]/[(<i>I</i>^+^)+(<i>I</i>^-^)]
(Parsons <i>et al.</i>, 2013)
;
_refine_ls_abs_structure_Flack     -0.004(14)
loop_
    _atom_type_symbol
    _atom_type_description
    _atom_type_scat_dispersion_real
    _atom_type_scat_dispersion_imag
    _atom_type_scat_source
    C C 0.0181 0.0091 'International Tables Vol C Tables 4.2.6.8 and 6.1.1.4'
    H H 0 0 'International Tables Vol C Tables 4.2.6.8 and 6.1.1.4'
    F F 0.0727 0.0534 'International Tables Vol C Tables 4.2.6.8 and 6.1.1.4'
    N N 0.0311 0.018 'International Tables Vol C Tables 4.2.6.8 and 6.1.1.4'
    Ni Ni -3.0029 0.5091 'International Tables Vol C Tables 4.2.6.8 and 6.1.1.4'
    O O 0.0492 0.0322 'International Tables Vol C Tables 4.2.6.8 and 6.1.1.4'
    P P 0.2955 0.4335 'International Tables Vol C Tables 4.2.6.8 and 6.1.1.4'
_computing_data_collection
;
<i>CrysAlis PRO</i> (Agilent, 2013)
;
_computing_cell_refinement
;
<i>CrysAlis PRO</i> (Agilent, 2013)
;
_computing_structure_solution
;
SHELXT2018 (Sheldrick, 2015a)
;
_computing_structure_refinement
;
SHELXL2018 (Sheldrick, 2015b)
;
_computing_molecular_graphics
;
Ortep-3 for Windows (Farrugia, 2012) and Mercury (Macrae <i>et al.</i>,
2020)
;
_computing_publication_material
;
WinGX (Farrugia, 2012)
;
loop_
    _atom_site_type_symbol
    _atom_site_label
    _atom_site_fract_x
    _atom_site_fract_y
    _atom_site_fract_z
    _atom_site_U_iso_or_equiv
    _atom_site_adp_type
    _atom_site_calc_flag
    _atom_site_occupancy
    _atom_site_disorder_assembly
    _atom_site_disorder_group
    Ni Ni1 0.44042(8) 0.61941(5) 0.35974(4) 0.0252(2) Uani d 1 . .
    P P1 0.61916(13) 0.58432(8) 0.42665(6) 0.0283(3) Uani d 1 . .
    P P2 0.58710(13) 0.71631(8) 0.31423(6) 0.0274(3) Uani d 1 . .
    F F1 0.1259(4) 0.5617(2) 0.48298(16) 0.0425(8) Uani d 1 . .
    O O1 0.0663(4) 0.5316(2) 0.33306(17) 0.0326(7) Uani d 1 . .
    N N1 0.3051(5) 0.5214(3) 0.3753(2) 0.0333(9) Uani d 1 . .
    N N2 0.2565(5) 0.6354(3) 0.3116(2) 0.0379(10) Uani d 1 . .
    C C1 0.7924(6) 0.6365(3) 0.3979(3) 0.0340(11) Uani d 1 . .
    H H1A 0.856154 0.649735 0.436486 0.041 Uiso calc 1 . .
    H H1B 0.84555 0.593746 0.368745 0.041 Uiso calc 1 . .
    C C2 0.7616(5) 0.7237(3) 0.3599(3) 0.0329(10) Uani d 1 . .
    H H2A 0.843207 0.735335 0.328437 0.039 Uiso calc 1 . .
    H H2B 0.757134 0.774762 0.391431 0.039 Uiso calc 1 . .
    C C3 0.6012(6) 0.6231(4) 0.5139(2) 0.0354(11) Uani d 1 . .
    H H3 0.693936 0.605893 0.537571 0.042 Uiso calc 1 . .
    C C4 0.5883(7) 0.7253(4) 0.5172(3) 0.0434(13) Uani d 1 . .
    H H4A 0.676569 0.752727 0.49782 0.065 Uiso calc 1 . .
    H H4B 0.578949 0.744174 0.563589 0.065 Uiso calc 1 . .
    H H4C 0.501 0.744741 0.492438 0.065 Uiso calc 1 . .
    C C5 0.4732(8) 0.5775(5) 0.5500(3) 0.0529(16) Uani d 1 . .
    H H5A 0.38004 0.594289 0.528658 0.079 Uiso calc 1 . .
    H H5B 0.471749 0.59715 0.596382 0.079 Uiso calc 1 . .
    H H5C 0.485569 0.511963 0.548109 0.079 Uiso calc 1 . .
    C C6 0.6638(6) 0.4632(3) 0.4328(3) 0.0427(13) Uani d 1 . .
    H H6 0.580353 0.432356 0.455912 0.051 Uiso calc 1 . .
    C C7 0.6776(7) 0.4229(4) 0.3633(4) 0.0515(15) Uani d 1 . .
    H H7A 0.588262 0.436356 0.337786 0.077 Uiso calc 1 . .
    H H7B 0.689946 0.357378 0.366614 0.077 Uiso calc 1 . .
    H H7C 0.763377 0.449 0.340827 0.077 Uiso calc 1 . .
    C C8 0.8040(9) 0.4454(5) 0.4720(5) 0.076(3) Uani d 1 . .
    H H8A 0.88521 0.480585 0.453089 0.114 Uiso calc 1 . .
    H H8B 0.828117 0.381107 0.469959 0.114 Uiso calc 1 . .
    H H8C 0.78893 0.463203 0.518313 0.114 Uiso calc 1 . .
    C C9 0.5258(6) 0.8346(3) 0.3051(2) 0.0335(11) Uani d 1 . .
    H H9 0.441881 0.835256 0.272997 0.04 Uiso calc 1 . .
    C C10 0.4675(8) 0.8703(4) 0.3718(3) 0.0458(14) Uani d 1 . .
    H H10A 0.396569 0.827273 0.390281 0.069 Uiso calc 1 . .
    H H10B 0.418784 0.928579 0.364885 0.069 Uiso calc 1 . .
    H H10C 0.549894 0.87793 0.402721 0.069 Uiso calc 1 . .
    C C11 0.6448(8) 0.8970(4) 0.2781(3) 0.0471(14) Uani d 1 . .
    H H11A 0.730158 0.896204 0.30791 0.071 Uiso calc 1 . .
    H H11B 0.605988 0.958469 0.275035 0.071 Uiso calc 1 . .
    H H11C 0.67496 0.876323 0.234011 0.071 Uiso calc 1 . .
    C C12 0.6424(6) 0.6818(3) 0.2294(3) 0.0341(11) Uani d 1 . .
    H H12 0.712912 0.728128 0.212279 0.041 Uiso calc 1 . .
    C C13 0.5102(7) 0.6796(4) 0.1827(3) 0.0405(13) Uani d 1 . .
    H H13A 0.440577 0.633238 0.197466 0.061 Uiso calc 1 . .
    H H13B 0.543697 0.665672 0.137687 0.061 Uiso calc 1 . .
    H H13C 0.461288 0.738549 0.182946 0.061 Uiso calc 1 . .
    C C14 0.7222(7) 0.5912(4) 0.2296(3) 0.0482(14) Uani d 1 . .
    H H14A 0.811469 0.5956 0.256804 0.072 Uiso calc 1 . .
    H H14B 0.749328 0.574897 0.184152 0.072 Uiso calc 1 . .
    H H14C 0.657041 0.544778 0.248023 0.072 Uiso calc 1 . .
    C C15 0.2713(6) 0.4580(3) 0.4236(3) 0.0306(10) Uani d 1 . .
    C C16 0.3262(6) 0.3698(4) 0.4212(3) 0.0412(12) Uani d 1 . .
    H H16 0.384344 0.351767 0.384349 0.049 Uiso calc 1 . .
    C C17 0.2982(8) 0.3082(4) 0.4711(4) 0.0565(17) Uani d 1 . .
    H H17 0.338353 0.249145 0.468175 0.068 Uiso calc 1 . .
    C C18 0.2127(7) 0.3314(5) 0.5249(4) 0.0519(16) Uani d 1 . .
    H H18 0.194484 0.288984 0.559217 0.062 Uiso calc 1 . .
    C C19 0.1537(6) 0.4175(4) 0.5283(3) 0.0410(12) Uani d 1 . .
    H H19 0.094332 0.434891 0.564956 0.049 Uiso calc 1 . .
    C C20 0.1825(6) 0.4772(4) 0.4780(3) 0.0327(11) Uani d 1 . .
    C C21 0.1934(6) 0.5609(3) 0.3393(2) 0.0292(10) Uani d 1 . .
    F F2 0.1434(6) 0.5741(3) 0.1917(2) 0.0567(13) Uani d 0.832(7) A 1
    C C22 0.1725(9) 0.6924(4) 0.2689(4) 0.0422(7) Uani d 0.832(7) A 1
    C C23 0.1460(8) 0.7813(5) 0.2870(3) 0.0422(7) Uani d 0.832(7) A 1
    H H23 0.184481 0.804054 0.327496 0.051 Uiso calc 0.832(7) A 1
    C C24 0.0634(7) 0.8370(3) 0.2459(3) 0.0422(7) Uani d 0.832(7) A 1
    H H24 0.045338 0.897811 0.258305 0.051 Uiso calc 0.832(7) A 1
    C C25 0.0072(6) 0.8038(3) 0.1867(2) 0.0422(7) Uani d 0.832(7) A 1
    H H25 -0.049335 0.841821 0.158588 0.051 Uiso calc 0.832(7) A 1
    C C26 0.0336(6) 0.7148(3) 0.1685(2) 0.0422(7) Uani d 0.832(7) A 1
    H H26 -0.004865 0.692073 0.128061 0.051 Uiso calc 0.832(7) A 1
    C C27 0.1162(8) 0.6591(3) 0.2096(4) 0.0422(7) Uani d 0.832(7) A 1
    F F2P 0.181(2) 0.8178(13) 0.3304(10) 0.0422(7) Uani d 0.168(7) A 2
    C C22P 0.171(5) 0.687(3) 0.2661(17) 0.0422(7) Uani d 0.168(7) A 2
    C C23P 0.129(4) 0.6397(17) 0.2097(19) 0.0422(7) Uani d 0.168(7) A 2
    H H23P 0.155659 0.578091 0.204982 0.051 Uiso calc 0.168(7) A 2
    C C24P 0.049(3) 0.6825(18) 0.1603(13) 0.0422(7) Uani d 0.168(7) A 2
    H H24P 0.02007 0.650124 0.121732 0.051 Uiso calc 0.168(7) A 2
    C C25P 0.010(3) 0.7727(18) 0.1672(12) 0.0422(7) Uani d 0.168(7) A 2
    H H25P -0.045066 0.801951 0.133375 0.051 Uiso calc 0.168(7) A 2
    C C26P 0.052(3) 0.8201(17) 0.2235(14) 0.0422(7) Uani d 0.168(7) A 2
    H H26P 0.025385 0.881747 0.228269 0.051 Uiso calc 0.168(7) A 2
    C C27P 0.132(4) 0.777(2) 0.2730(13) 0.0422(7) Uani d 0.168(7) A 2
loop_
    _atom_site_aniso_label
    _atom_site_aniso_U_11
    _atom_site_aniso_U_22
    _atom_site_aniso_U_33
    _atom_site_aniso_U_12
    _atom_site_aniso_U_13
    _atom_site_aniso_U_23
    Ni1 0.0289(4) 0.0236(4) 0.0230(4) -0.0003(3) 0.0007(3) 0.0046(3)
    P1 0.0302(6) 0.0223(5) 0.0325(6) 0.0005(4) -0.0035(5) 0.0024(5)
    P2 0.0372(6) 0.0214(5) 0.0237(6) -0.0038(5) 0.0048(5) 0.0002(4)
    F1 0.0533(19) 0.0346(16) 0.0395(17) 0.0091(14) 0.0098(14) 0.0007(13)
    O1 0.0312(17) 0.0315(16) 0.0349(18) -0.0024(15) 0.0004(15) 0.0054(14)
    N1 0.035(2) 0.036(2) 0.029(2) -0.0063(18) 0.0019(17) 0.0022(18)
    N2 0.040(2) 0.037(2) 0.037(2) -0.0079(19) -0.001(2) 0.009(2)
    C1 0.031(2) 0.030(3) 0.040(3) -0.004(2) 0.001(2) -0.005(2)
    C2 0.035(2) 0.033(2) 0.031(2) -0.007(2) 0.001(2) -0.003(2)
    C3 0.044(3) 0.033(2) 0.029(2) -0.002(2) -0.006(2) 0.004(2)
    C4 0.062(4) 0.043(3) 0.025(3) 0.001(3) 0.002(2) -0.005(2)
    C5 0.064(4) 0.059(4) 0.035(3) -0.020(3) 0.002(3) 0.000(3)
    C6 0.037(3) 0.024(2) 0.067(4) 0.001(2) -0.008(3) 0.007(3)
    C7 0.049(3) 0.029(3) 0.077(4) 0.001(2) 0.012(3) -0.004(3)
    C8 0.061(4) 0.035(3) 0.131(8) 0.002(3) -0.043(5) 0.020(4)
    C9 0.049(3) 0.025(2) 0.026(2) 0.002(2) 0.001(2) 0.0000(19)
    C10 0.074(4) 0.030(3) 0.033(3) 0.014(3) -0.001(3) -0.002(2)
    C11 0.066(4) 0.029(3) 0.046(3) -0.007(3) -0.001(3) 0.010(2)
    C12 0.040(3) 0.033(3) 0.029(2) -0.010(2) 0.009(2) -0.007(2)
    C13 0.057(3) 0.036(3) 0.029(3) -0.009(2) 0.005(2) -0.005(2)
    C14 0.052(3) 0.047(3) 0.045(3) 0.001(3) 0.008(3) -0.021(3)
    C15 0.032(2) 0.032(2) 0.028(2) -0.005(2) 0.001(2) -0.003(2)
    C16 0.041(3) 0.036(3) 0.046(3) 0.003(2) 0.006(2) -0.007(3)
    C17 0.062(4) 0.033(3) 0.075(5) 0.011(3) 0.014(4) 0.014(3)
    C18 0.050(3) 0.050(3) 0.056(4) 0.005(3) 0.006(3) 0.024(3)
    C19 0.043(3) 0.046(3) 0.034(3) 0.004(3) 0.005(2) 0.006(2)
    C20 0.036(3) 0.033(2) 0.030(3) 0.001(2) 0.004(2) -0.002(2)
    C21 0.039(3) 0.022(2) 0.026(2) -0.0016(19) 0.007(2) -0.0047(18)
    F2 0.074(3) 0.048(2) 0.048(2) 0.001(2) -0.006(2) -0.0075(19)
    C22 0.0393(13) 0.0405(17) 0.0469(17) -0.0004(12) 0.0024(12) 0.0121(15)
    C23 0.0393(13) 0.0405(17) 0.0469(17) -0.0004(12) 0.0024(12) 0.0121(15)
    C24 0.0393(13) 0.0405(17) 0.0469(17) -0.0004(12) 0.0024(12) 0.0121(15)
    C25 0.0393(13) 0.0405(17) 0.0469(17) -0.0004(12) 0.0024(12) 0.0121(15)
    C26 0.0393(13) 0.0405(17) 0.0469(17) -0.0004(12) 0.0024(12) 0.0121(15)
    C27 0.0393(13) 0.0405(17) 0.0469(17) -0.0004(12) 0.0024(12) 0.0121(15)
    F2P 0.0393(13) 0.0405(17) 0.0469(17) -0.0004(12) 0.0024(12) 0.0121(15)
    C22P 0.0393(13) 0.0405(17) 0.0469(17) -0.0004(12) 0.0024(12) 0.0121(15)
    C23P 0.0393(13) 0.0405(17) 0.0469(17) -0.0004(12) 0.0024(12) 0.0121(15)
    C24P 0.0393(13) 0.0405(17) 0.0469(17) -0.0004(12) 0.0024(12) 0.0121(15)
    C25P 0.0393(13) 0.0405(17) 0.0469(17) -0.0004(12) 0.0024(12) 0.0121(15)
    C26P 0.0393(13) 0.0405(17) 0.0469(17) -0.0004(12) 0.0024(12) 0.0121(15)
    C27P 0.0393(13) 0.0405(17) 0.0469(17) -0.0004(12) 0.0024(12) 0.0121(15)
_geom_special_details
;
 All esds (except the esd in the dihedral angle between two l.s. planes)
 are estimated using the full covariance matrix.  The cell esds are taken
 into account individually in the estimation of esds in distances, angles
 and torsion angles; correlations between esds in cell parameters are only
 used when they are defined by crystal symmetry.  An approximate (isotropic)
 treatment of cell esds is used for estimating esds involving l.s. planes.
;
loop_
    _geom_bond_atom_site_label_1
    _geom_bond_atom_site_label_2
    _geom_bond_site_symmetry_2
    _geom_bond_distance
    _geom_bond_publ_flag
    Ni1 N1 . 1.929(4) y
    Ni1 N2 . 1.944(5) y
    Ni1 P2 . 2.1631(14) y
    Ni1 P1 . 2.1729(14) y
    Ni1 C21 . 2.438(5) ?
    P1 C1 . 1.845(5) ?
    P1 C6 . 1.846(5) ?
    P1 C3 . 1.860(5) ?
    P2 C2 . 1.835(5) ?
    P2 C9 . 1.850(5) ?
    P2 C12 . 1.855(5) ?
    F1 C20 . 1.358(6) ?
    O1 C21 . 1.238(6) ?
    N1 C21 . 1.378(7) ?
    N1 C15 . 1.387(7) ?
    N2 C21 . 1.364(6) ?
    N2 C22P . 1.426(18) ?
    N2 C22 . 1.428(6) ?
    C1 C2 . 1.529(7) ?
    C1 H1A . 0.99 ?
    C1 H1B . 0.99 ?
    C2 H2A . 0.99 ?
    C2 H2B . 0.99 ?
    C3 C4 . 1.521(8) ?
    C3 C5 . 1.528(8) ?
    C3 H3 . 1 ?
    C4 H4A . 0.98 ?
    C4 H4B . 0.98 ?
    C4 H4C . 0.98 ?
    C5 H5A . 0.98 ?
    C5 H5B . 0.98 ?
    C5 H5C . 0.98 ?
    C6 C8 . 1.520(9) ?
    C6 C7 . 1.531(9) ?
    C6 H6 . 1 ?
    C7 H7A . 0.98 ?
    C7 H7B . 0.98 ?
    C7 H7C . 0.98 ?
    C8 H8A . 0.98 ?
    C8 H8B . 0.98 ?
    C8 H8C . 0.98 ?
    C9 C11 . 1.522(8) ?
    C9 C10 . 1.540(7) ?
    C9 H9 . 1 ?
    C10 H10A . 0.98 ?
    C10 H10B . 0.98 ?
    C10 H10C . 0.98 ?
    C11 H11A . 0.98 ?
    C11 H11B . 0.98 ?
    C11 H11C . 0.98 ?
    C12 C13 . 1.526(8) ?
    C12 C14 . 1.527(8) ?
    C12 H12 . 1 ?
    C13 H13A . 0.98 ?
    C13 H13B . 0.98 ?
    C13 H13C . 0.98 ?
    C14 H14A . 0.98 ?
    C14 H14B . 0.98 ?
    C14 H14C . 0.98 ?
    C15 C20 . 1.391(7) ?
    C15 C16 . 1.402(7) ?
    C16 C17 . 1.382(9) ?
    C16 H16 . 0.95 ?
    C17 C18 . 1.379(10) ?
    C17 H17 . 0.95 ?
    C18 C19 . 1.386(9) ?
    C18 H18 . 0.95 ?
    C19 C20 . 1.373(8) ?
    C19 H19 . 0.95 ?
    F2 C27 . 1.334(6) ?
    C22 C23 . 1.39 ?
    C22 C27 . 1.39 ?
    C23 C24 . 1.39 ?
    C23 H23 . 0.95 ?
    C24 C25 . 1.39 ?
    C24 H24 . 0.95 ?
    C25 C26 . 1.39 ?
    C25 H25 . 0.95 ?
    C26 C27 . 1.39 ?
    C26 H26 . 0.95 ?
    F2P C27P . 1.38(3) ?
    C22P C23P . 1.39 ?
    C22P C27P . 1.39 ?
    C23P C24P . 1.39 ?
    C23P H23P . 0.95 ?
    C24P C25P . 1.39 ?
    C24P H24P . 0.95 ?
    C25P C26P . 1.39 ?
    C25P H25P . 0.95 ?
    C26P C27P . 1.39 ?
    C26P H26P . 0.95 ?
loop_
    _geom_angle_atom_site_label_1
    _geom_angle_atom_site_label_2
    _geom_angle_atom_site_label_3
    _geom_angle_site_symmetry_1
    _geom_angle_site_symmetry_3
    _geom_angle
    _geom_angle_publ_flag
    N1 Ni1 N2 . . 68.13(19) y
    N1 Ni1 P2 . . 164.07(14) ?
    N2 Ni1 P2 . . 103.56(13) y
    N1 Ni1 P1 . . 101.11(14) y
    N2 Ni1 P1 . . 168.35(14) ?
    P2 Ni1 P1 . . 87.95(5) y
    N1 Ni1 C21 . . 34.35(17) ?
    N2 Ni1 C21 . . 33.96(17) ?
    P2 Ni1 C21 . . 136.87(12) ?
    P1 Ni1 C21 . . 134.87(12) ?
    C1 P1 C6 . . 104.0(3) ?
    C1 P1 C3 . . 104.0(2) ?
    C6 P1 C3 . . 104.9(3) ?
    C1 P1 Ni1 . . 109.83(18) ?
    C6 P1 Ni1 . . 116.0(2) ?
    C3 P1 Ni1 . . 116.67(18) ?
    C2 P2 C9 . . 104.6(2) ?
    C2 P2 C12 . . 104.3(3) ?
    C9 P2 C12 . . 104.6(2) ?
    C2 P2 Ni1 . . 110.91(17) ?
    C9 P2 Ni1 . . 119.19(18) ?
    C12 P2 Ni1 . . 112.01(17) ?
    C21 N1 C15 . . 119.7(4) ?
    C21 N1 Ni1 . . 93.5(3) ?
    C15 N1 Ni1 . . 140.0(4) ?
    C21 N2 C22P . . 118.2(19) ?
    C21 N2 C22 . . 120.2(5) ?
    C21 N2 Ni1 . . 93.3(3) ?
    C22P N2 Ni1 . . 148.6(18) ?
    C22 N2 Ni1 . . 146.3(5) ?
    C2 C1 P1 . . 110.9(4) ?
    C2 C1 H1A . . 109.5 ?
    P1 C1 H1A . . 109.5 ?
    C2 C1 H1B . . 109.5 ?
    P1 C1 H1B . . 109.5 ?
    H1A C1 H1B . . 108 ?
    C1 C2 P2 . . 111.0(3) ?
    C1 C2 H2A . . 109.4 ?
    P2 C2 H2A . . 109.4 ?
    C1 C2 H2B . . 109.4 ?
    P2 C2 H2B . . 109.4 ?
    H2A C2 H2B . . 108 ?
    C4 C3 C5 . . 111.2(5) ?
    C4 C3 P1 . . 110.9(3) ?
    C5 C3 P1 . . 112.4(4) ?
    C4 C3 H3 . . 107.4 ?
    C5 C3 H3 . . 107.4 ?
    P1 C3 H3 . . 107.4 ?
    C3 C4 H4A . . 109.5 ?
    C3 C4 H4B . . 109.5 ?
    H4A C4 H4B . . 109.5 ?
    C3 C4 H4C . . 109.5 ?
    H4A C4 H4C . . 109.5 ?
    H4B C4 H4C . . 109.5 ?
    C3 C5 H5A . . 109.5 ?
    C3 C5 H5B . . 109.5 ?
    H5A C5 H5B . . 109.5 ?
    C3 C5 H5C . . 109.5 ?
    H5A C5 H5C . . 109.5 ?
    H5B C5 H5C . . 109.5 ?
    C8 C6 C7 . . 110.0(6) ?
    C8 C6 P1 . . 112.8(4) ?
    C7 C6 P1 . . 109.7(4) ?
    C8 C6 H6 . . 108.1 ?
    C7 C6 H6 . . 108.1 ?
    P1 C6 H6 . . 108.1 ?
    C6 C7 H7A . . 109.5 ?
    C6 C7 H7B . . 109.5 ?
    H7A C7 H7B . . 109.5 ?
    C6 C7 H7C . . 109.5 ?
    H7A C7 H7C . . 109.5 ?
    H7B C7 H7C . . 109.5 ?
    C6 C8 H8A . . 109.5 ?
    C6 C8 H8B . . 109.5 ?
    H8A C8 H8B . . 109.5 ?
    C6 C8 H8C . . 109.5 ?
    H8A C8 H8C . . 109.5 ?
    H8B C8 H8C . . 109.5 ?
    C11 C9 C10 . . 110.3(5) ?
    C11 C9 P2 . . 113.5(4) ?
    C10 C9 P2 . . 110.1(3) ?
    C11 C9 H9 . . 107.6 ?
    C10 C9 H9 . . 107.6 ?
    P2 C9 H9 . . 107.6 ?
    C9 C10 H10A . . 109.5 ?
    C9 C10 H10B . . 109.5 ?
    H10A C10 H10B . . 109.5 ?
    C9 C10 H10C . . 109.5 ?
    H10A C10 H10C . . 109.5 ?
    H10B C10 H10C . . 109.5 ?
    C9 C11 H11A . . 109.5 ?
    C9 C11 H11B . . 109.5 ?
    H11A C11 H11B . . 109.5 ?
    C9 C11 H11C . . 109.5 ?
    H11A C11 H11C . . 109.5 ?
    H11B C11 H11C . . 109.5 ?
    C13 C12 C14 . . 110.8(4) ?
    C13 C12 P2 . . 111.3(4) ?
    C14 C12 P2 . . 111.6(4) ?
    C13 C12 H12 . . 107.6 ?
    C14 C12 H12 . . 107.6 ?
    P2 C12 H12 . . 107.6 ?
    C12 C13 H13A . . 109.5 ?
    C12 C13 H13B . . 109.5 ?
    H13A C13 H13B . . 109.5 ?
    C12 C13 H13C . . 109.5 ?
    H13A C13 H13C . . 109.5 ?
    H13B C13 H13C . . 109.5 ?
    C12 C14 H14A . . 109.5 ?
    C12 C14 H14B . . 109.5 ?
    H14A C14 H14B . . 109.5 ?
    C12 C14 H14C . . 109.5 ?
    H14A C14 H14C . . 109.5 ?
    H14B C14 H14C . . 109.5 ?
    N1 C15 C20 . . 122.9(5) ?
    N1 C15 C16 . . 122.0(5) ?
    C20 C15 C16 . . 115.1(5) ?
    C17 C16 C15 . . 121.8(5) ?
    C17 C16 H16 . . 119.1 ?
    C15 C16 H16 . . 119.1 ?
    C18 C17 C16 . . 120.8(6) ?
    C18 C17 H17 . . 119.6 ?
    C16 C17 H17 . . 119.6 ?
    C17 C18 C19 . . 119.1(6) ?
    C17 C18 H18 . . 120.4 ?
    C19 C18 H18 . . 120.4 ?
    C20 C19 C18 . . 118.9(5) ?
    C20 C19 H19 . . 120.5 ?
    C18 C19 H19 . . 120.5 ?
    F1 C20 C19 . . 117.9(5) ?
    F1 C20 C15 . . 117.8(5) ?
    C19 C20 C15 . . 124.2(5) ?
    O1 C21 N2 . . 129.3(5) ?
    O1 C21 N1 . . 126.1(4) ?
    N2 C21 N1 . . 104.6(4) ?
    O1 C21 Ni1 . . 176.0(4) ?
    N2 C21 Ni1 . . 52.8(3) ?
    N1 C21 Ni1 . . 52.2(2) ?
    C23 C22 C27 . . 120 ?
    C23 C22 N2 . . 119.7(5) ?
    C27 C22 N2 . . 120.3(5) ?
    C24 C23 C22 . . 120 ?
    C24 C23 H23 . . 120 ?
    C22 C23 H23 . . 120 ?
    C25 C24 C23 . . 120 ?
    C25 C24 H24 . . 120 ?
    C23 C24 H24 . . 120 ?
    C24 C25 C26 . . 120 ?
    C24 C25 H25 . . 120 ?
    C26 C25 H25 . . 120 ?
    C27 C26 C25 . . 120 ?
    C27 C26 H26 . . 120 ?
    C25 C26 H26 . . 120 ?
    F2 C27 C26 . . 119.9(5) ?
    F2 C27 C22 . . 120.1(5) ?
    C26 C27 C22 . . 120 ?
    C23P C22P C27P . . 120 ?
    C23P C22P N2 . . 114(3) ?
    C27P C22P N2 . . 126(3) ?
    C24P C23P C22P . . 120 ?
    C24P C23P H23P . . 120 ?
    C22P C23P H23P . . 120 ?
    C25P C24P C23P . . 120 ?
    C25P C24P H24P . . 120 ?
    C23P C24P H24P . . 120 ?
    C24P C25P C26P . . 120 ?
    C24P C25P H25P . . 120 ?
    C26P C25P H25P . . 120 ?
    C27P C26P C25P . . 120 ?
    C27P C26P H26P . . 120 ?
    C25P C26P H26P . . 120 ?
    F2P C27P C26P . . 125(2) ?
    F2P C27P C22P . . 115(2) ?
    C26P C27P C22P . . 120 ?
loop_
    _geom_torsion_atom_site_label_1
    _geom_torsion_atom_site_label_2
    _geom_torsion_atom_site_label_3
    _geom_torsion_atom_site_label_4
    _geom_torsion_site_symmetry_1
    _geom_torsion_site_symmetry_2
    _geom_torsion_site_symmetry_3
    _geom_torsion_site_symmetry_4
    _geom_torsion
    _geom_torsion_publ_flag
    C6 P1 C1 C2 . . . . 153.4(4) ?
    C3 P1 C1 C2 . . . . -97.0(4) ?
    Ni1 P1 C1 C2 . . . . 28.6(4) ?
    P1 C1 C2 P2 . . . . -33.2(5) ?
    C9 P2 C2 C1 . . . . 154.7(4) ?
    C12 P2 C2 C1 . . . . -95.8(4) ?
    Ni1 P2 C2 C1 . . . . 24.9(4) ?
    C1 P1 C3 C4 . . . . 62.0(5) ?
    C6 P1 C3 C4 . . . . 171.0(4) ?
    Ni1 P1 C3 C4 . . . . -59.1(4) ?
    C1 P1 C3 C5 . . . . -172.8(4) ?
    C6 P1 C3 C5 . . . . -63.9(5) ?
    Ni1 P1 C3 C5 . . . . 66.0(5) ?
    C1 P1 C6 C8 . . . . 50.5(6) ?
    C3 P1 C6 C8 . . . . -58.5(6) ?
    Ni1 P1 C6 C8 . . . . 171.2(5) ?
    C1 P1 C6 C7 . . . . -72.4(4) ?
    C3 P1 C6 C7 . . . . 178.6(4) ?
    Ni1 P1 C6 C7 . . . . 48.3(4) ?
    C2 P2 C9 C11 . . . . 50.1(4) ?
    C12 P2 C9 C11 . . . . -59.2(4) ?
    Ni1 P2 C9 C11 . . . . 174.8(3) ?
    C2 P2 C9 C10 . . . . -74.1(4) ?
    C12 P2 C9 C10 . . . . 176.6(4) ?
    Ni1 P2 C9 C10 . . . . 50.6(5) ?
    C2 P2 C12 C13 . . . . -175.5(4) ?
    C9 P2 C12 C13 . . . . -65.9(4) ?
    Ni1 P2 C12 C13 . . . . 64.5(4) ?
    C2 P2 C12 C14 . . . . 60.2(4) ?
    C9 P2 C12 C14 . . . . 169.7(4) ?
    Ni1 P2 C12 C14 . . . . -59.8(4) ?
    C21 N1 C15 C20 . . . . -60.0(7) ?
    Ni1 N1 C15 C20 . . . . 82.2(7) ?
    C21 N1 C15 C16 . . . . 120.9(6) ?
    Ni1 N1 C15 C16 . . . . -97.0(7) ?
    N1 C15 C16 C17 . . . . 176.7(6) ?
    C20 C15 C16 C17 . . . . -2.5(9) ?
    C15 C16 C17 C18 . . . . 0.9(11) ?
    C16 C17 C18 C19 . . . . 0.5(11) ?
    C17 C18 C19 C20 . . . . -0.1(10) ?
    C18 C19 C20 F1 . . . . -178.8(5) ?
    C18 C19 C20 C15 . . . . -1.8(9) ?
    N1 C15 C20 F1 . . . . 0.8(8) ?
    C16 C15 C20 F1 . . . . 180.0(5) ?
    N1 C15 C20 C19 . . . . -176.2(5) ?
    C16 C15 C20 C19 . . . . 3.0(8) ?
    C22P N2 C21 O1 . . . . -4(2) ?
    C22 N2 C21 O1 . . . . 0.3(9) ?
    Ni1 N2 C21 O1 . . . . 175.6(5) ?
    C22P N2 C21 N1 . . . . 175(2) ?
    C22 N2 C21 N1 . . . . 178.4(5) ?
    Ni1 N2 C21 N1 . . . . -6.2(4) ?
    C22P N2 C21 Ni1 . . . . -179(2) ?
    C22 N2 C21 Ni1 . . . . -175.4(6) ?
    C15 N1 C21 O1 . . . . -18.8(7) ?
    Ni1 N1 C21 O1 . . . . -175.5(4) ?
    C15 N1 C21 N2 . . . . 163.0(4) ?
    Ni1 N1 C21 N2 . . . . 6.3(4) ?
    C15 N1 C21 Ni1 . . . . 156.7(5) ?
    C21 N2 C22 C23 . . . . 117.0(5) ?
    Ni1 N2 C22 C23 . . . . -54.7(10) ?
    C21 N2 C22 C27 . . . . -62.5(7) ?
    Ni1 N2 C22 C27 . . . . 125.8(7) ?
    C27 C22 C23 C24 . . . . 0 ?
    N2 C22 C23 C24 . . . . -179.5(7) ?
    C22 C23 C24 C25 . . . . 0 ?
    C23 C24 C25 C26 . . . . 0 ?
    C24 C25 C26 C27 . . . . 0 ?
    C25 C26 C27 F2 . . . . -179.0(6) ?
    C25 C26 C27 C22 . . . . 0 ?
    C23 C22 C27 F2 . . . . 179.0(6) ?
    N2 C22 C27 F2 . . . . -1.5(6) ?
    C23 C22 C27 C26 . . . . 0 ?
    N2 C22 C27 C26 . . . . 179.5(7) ?
    C21 N2 C22P C23P . . . . -62(2) ?
    Ni1 N2 C22P C23P . . . . 120(3) ?
    C21 N2 C22P C27P . . . . 120(2) ?
    Ni1 N2 C22P C27P . . . . -58(5) ?
    C27P C22P C23P C24P . . . . 0 ?
    N2 C22P C23P C24P . . . . -178(3) ?
    C22P C23P C24P C25P . . . . 0 ?
    C23P C24P C25P C26P . . . . 0 ?
    C24P C25P C26P C27P . . . . 0 ?
    C25P C26P C27P F2P . . . . 179(3) ?
    C25P C26P C27P C22P . . . . 0 ?
    C23P C22P C27P F2P . . . . -179(3) ?
    N2 C22P C27P F2P . . . . -1(3) ?
    C23P C22P C27P C26P . . . . 0 ?
    N2 C22P C27P C26P . . . . 178(4) ?
loop_
    _geom_hbond_atom_site_label_D
    _geom_hbond_atom_site_label_H
    _geom_hbond_atom_site_label_A
    _geom_hbond_site_symmetry_A
    _geom_hbond_distance_DH
    _geom_hbond_distance_HA
    _geom_hbond_distance_DA
    _geom_hbond_angle_DHA
    _geom_hbond_publ_flag
    C1 H1B O1 1_655 0.99 2.32 3.210(6) 149.3 yes
    C10 H10C F1 3_566 0.98 2.57 3.416(7) 144.7 yes
    C5 H5A F1 . 0.98 2.53 3.435(8) 153.8 yes
    C8 H8A F1 1_655 0.98 2.56 3.398(8) 142.9 yes
    C4 H4B F2P 3_566 0.98 2.5 3.25(2) 132.7 yes
    C10 H10A F2P . 0.98 2.31 2.84(2) 113.5 yes
_shelx_estimated_absorpt_T_min     0.362
_shelx_estimated_absorpt_T_max     0.792
_shelx_hkl_file
;
   0   0  -2 72892.3 740.497   2
   0   0  -2 72438.1 830.731   3
   0   0  -3 1334.59 151.253   2
   0   0  -3 1297.00 156.357   3
   0   0  -4 1287.66 172.735   3
   0   0  -4 1634.86 189.440   2
   0   0  -5 132.095 283.326   4
   0   0  -5 137.650 139.818   2
   0   0  -6 382172. 4506.23   6
   0   0  -6 537091. 6305.01   4
   0   0  -6 499441. 3470.78   2
   0   0  -7 207.513 308.534   5
   0   0  -7 327.474 412.379   4
   0   0  -7 346.499 290.526  25
   0   0  -7 476.604 186.933   2
   0   0  -7 162.943 284.208   6
   0   0  -8 9395.17 880.327  25
   0   0  -8 10426.0 965.232   6
   0   0  -8 9713.48 920.012   5
   0   0  -8 10433.4 1249.65   4
   0   0  -9 260.836 352.720  25
   0   0  -9 301.793 405.620   5
   0   0   9-49.3891 546.538  23
   0   0  -9-124.997 716.233   4
   0   0   9 146.213 283.952  21
   0   0 -10 7009.26 1176.30   4
   0   0  10 7530.28 1125.43  23
   0   0 -10 7881.42 949.415  25
   0   0 -10 7473.98 964.067   5
   0   0  10 5349.99 693.782  21
   0   0 -11 626.313 580.956   4
   0   0  11 45.1299 467.577  22
   0   0  11 416.663 609.921  23
   0   0  11 24.7884 305.790  21
   0   0 -11-114.364 540.187   5
   0   0 -11 32.9096 310.975  25
   0   0  12 389.906 400.478  22
   0   0 -12 244.442 285.142  25
   0   0 -12 400.872 509.472   5
   0   0 -12 811.614 671.642   4
   0   0 -13-447.087 746.360   5
   0   0 -13-403.936 314.057  25
   0   0 -14 29331.9 2287.19   5
   0   0 -14 26811.4 2093.12  25
   0   0  14 22340.3 1938.14  24
   0   0 -15-154.346 245.305  25
   0   0 -15 417.153 234.927   7
   0   0  15 636.667 620.132  24
   0   0 -15 363.985 518.753   5
   0   0 -15 251.427 220.299   8
   0   0 -16 24670.4 1056.40   7
   0   0 -16 27142.3 2364.14   5
   0   0 -16 27217.3 1197.34   8
   0   0 -16 24883.7 2166.56  25
   0   0 -17 303.980 653.078   5
   0   0 -17 145.246 320.069   8
   0   0 -17-170.620 371.615   7
   0   0 -17 494.865 481.791  18
   0   0 -18 96389.0 2174.16   7
   0   0 -18 97668.0 2353.71   8
   0   0 -19 778.496 453.349  18
   0   0 -19 68.5985 305.432   8
   0   0 -19-3.57645 320.866   7
   0   0 -19 165.801 673.245  15
   0   0 -20 44596.8 1529.57   7
   0   0 -20 47738.4 1671.20   8
   0   0 -20 43351.9 1852.28  18
   0   0 -21-613.119 418.643  18
   0   0 -21 116.408 676.015  15
   0   0 -21 5.73820 343.128   8
   0   0 -21-263.050 319.725   7
   0   0 -22 9896.56 1016.27  15
   0   0 -22 8941.47 654.532   7
   0   0 -23 502.227 265.605   7
   0   0 -23 133.916 417.324  15
   0   0 -24 26003.6 883.219   7
   0  -1  -1 226536. 1868.04   4
   0   1   1 232189. 1897.80  21
   0  -1   1 206714. 1505.53  23
   0   1  -1 222925. 1695.68  21
   0   1   1 205738. 1043.37   2
   0   1  -1 205410. 1613.01   2
   0  -1  -2 982949. 4638.96   4
   0   1   2 983409. 4403.60  21
   0   1   3 262739. 2568.45  21
   0  -1   3 274624. 2960.39  23
   0   1  -3 274524. 2606.49   6
   0   1  -3 263449. 2364.50   2
   0   1  -3 277578. 2337.93   1
   0  -1  -3 261257. 2831.25   4
   0   1  -4 119466. 2721.75   4
   0   1  -4 110383. 1947.36   6
   0   1  -4 122984. 1852.39   1
   0   1   4 112622. 1883.66  21
   0  -1   4 122174. 2416.08  23
   0   1  -4 116067. 1860.00   3
   0  -1  -4 112322. 2155.98   4
   0  -1  -4 106650. 1802.31  25
   0   1  -4 112309. 1725.82   2
   0   1  -5 1325.20 293.644   1
   0  -1   5 1492.92 415.278  23
   0   1  -5 2242.78 536.302   4
   0   1  -5 939.238 252.757   2
   0  -1  -5 1583.45 362.212   4
   0   1   5 1326.91 301.077  21
   0   1  -5 1286.93 229.693   3
   0   1   6 224487. 3216.35  21
   0  -1  -6 241610. 4010.53   4
   0  -1  -6 221962. 3293.31   5
   0   1  -6 257741. 4907.97   4
   0  -1   6 249026. 4225.28  23
   0   1  -6 234240. 2877.56   2
   0   1  -6 188126. 2123.21   3
   0   1  -7 73357.8 2944.26   4
   0  -1  -7 63179.8 1960.30   5
   0   1  -7 66604.7 2117.49  25
   0  -1  -7 63261.8 1941.87  25
   0   1  -7 66149.9 1626.56   2
   0   1   7 62765.2 1814.52  21
   0  -1  -7 66233.2 2365.62   4
   0  -1   7 71012.6 2540.99  23
   0   1  -7 65339.3 2025.29   5
   0   1  -7 64839.4 2095.33   6
   0   1  -8 122637. 3018.17   5
   0   1  -8 123702. 2350.72   2
   0  -1  -8 118731. 2953.71   5
   0  -1   8 122776. 3692.53  23
   0   1   8 111971. 2587.94  21
   0   1  -8 118332. 3079.60  25
   0   1  -8 123897. 3046.35   6
   0  -1  -8 118514. 2948.55  25
   0  -1  -8 120977. 3515.26   4
   0   1  -9 3196.10 631.047   6
   0   1  -9 3682.73 485.476   2
   0  -1  -9 3204.95 625.378   5
   0   1  -9 2479.60 593.180   5
   0   1   9 2818.04 592.916  21
   0  -1   9 3675.64 1004.95  23
   0   1  -9 3078.03 617.702  25
   0  -1  -9 3026.53 590.228  25
   0  -1  -9 3009.61 882.550   4
   0   1  10 33004.3 1312.20  22
   0   1  10 31076.4 1563.62  21
   0   1 -10 40103.7 2061.53   5
   0  -1  10 34626.9 2223.88  23
   0  -1 -10 37336.2 1892.85  25
   0  -1 -10 36950.2 1950.73   5
   0  -1 -10 36790.3 2359.52   4
   0   1 -10 38736.0 2042.70  25
   0  -1  11 1070.10 724.773  23
   0   1  11 431.964 380.315  21
   0   1 -11-166.479 504.006   5
   0  -1 -11 11.7430 516.703   5
   0  -1 -11-26.9663 260.126  25
   0  -1 -11 549.204 593.003   4
   0   1 -11 230.430 346.329  25
   0   1  12 43927.9 2502.58  24
   0   1 -12 45388.1 2563.78  25
   0  -1 -12 44616.8 2373.83  25
   0  -1 -12 46147.9 3081.40   4
   0   1 -12 46984.4 2535.61   5
   0  -1 -12 49309.5 2605.54   5
   0  -1  12 40765.0 1976.08  22
   0   1 -13 1074.17 588.363   5
   0   1  13 1093.92 625.647  24
   0  -1 -13 1182.23 465.447  25
   0  -1 -13 996.631 482.218   5
   0  -1  13 1248.15 479.687  22
   0  -1 -13 1513.59 801.293   4
   0   1 -13 815.631 384.340  25
   0  -1 -14 9298.48 1361.96   5
   0  -1 -14 10117.6 1258.67  25
   0  -1 -14 9654.98 633.918   7
   0  -1 -14 7895.30 1648.30   4
   0   1 -14 9367.69 1325.31   5
   0  -1 -14 11007.2 711.956   8
   0   1 -14 10831.1 1342.06  25
   0   1  14 9664.72 1354.93  24
   0   1 -15 47723.5 1710.35  18
   0  -1 -15 60540.7 1702.30   8
   0   1 -15 53327.7 3156.15  25
   0  -1 -15 61745.7 3470.31   5
   0   1 -15 53688.9 1564.65   8
   0   1 -15 55143.1 1414.52  20
   0  -1 -15 53559.4 2978.10  25
   0  -1 -15 54787.1 1533.73   7
   0   1  15 44636.6 2770.75  24
   0   1 -15 52596.5 1459.20   7
   0   1 -15 60096.1 3383.36   5
   0   1 -16 51942.8 1884.19  18
   0   1 -16 56678.6 1566.19   7
   0   1 -16 55679.7 1659.14   8
   0   1 -16 64377.2 3622.15   5
   0  -1 -16 62325.7 3650.89   5
   0   1 -16 51909.3 3193.22  25
   0   1 -16 61015.7 1554.75  20
   0  -1 -16 58291.9 1646.00   7
   0  -1 -16 62396.9 1830.96   8
   0  -1 -16 63426.0 2630.13  15
   0  -1 -16 51411.8 2984.49  25
   0  -1 -17-287.820 675.432  15
   0   1 -17 402.079 359.509   7
   0   1 -17 277.130 305.611   8
   0  -1 -17 427.673 702.040  25
   0   1 -17 729.742 513.015  18
   0  -1 -17 518.052 319.301   7
   0   1 -17 620.567 430.896  20
   0  -1 -17 407.476 360.592   8
   0   1 -17-156.340 309.522   5
   0  -1 -18 12108.8 1051.74  18
   0   1 -18 12084.7 798.989   7
   0   1 -18 10984.3 1091.14  18
   0  -1 -18 13010.8 898.702   7
   0   1 -18 13387.8 894.014   8
   0  -1 -18 14243.1 972.481   8
   0   1 -19 8172.02 687.104   7
   0  -1 -19 8847.48 759.187   7
   0   1 -19 9801.15 1209.24  15
   0  -1 -19 8385.03 887.698  18
   0  -1 -19 11693.3 1284.20  15
   0   1 -19 7421.03 887.009  18
   0   1 -19 8938.48 769.715   8
   0  -1 -19 9259.22 849.935   8
   0   1 -20 1800.09 759.138  15
   0  -1 -20 1624.31 433.476   7
   0  -1 -20 779.930 460.170  18
   0   1 -20 1321.32 375.231   7
   0  -1 -20 1665.72 714.127  15
   0  -1 -20 1230.76 437.954   8
   0   1 -20 1435.48 386.934   8
   0  -1 -21 14103.1 885.150   7
   0  -1 -21 16180.1 1320.74  15
   0   1 -21 12647.0 798.885   7
   0   1 -21 15229.1 1375.63  15
   0   1 -21 14421.1 880.742   8
   0  -1 -21 15125.2 993.505   8
   0  -1 -21 12601.0 1000.44  18
   0  -1 -22 521.470 502.302  15
   0   1 -22 731.563 303.490   7
   0  -1 -22 317.247 398.934  18
   0   1 -22 559.844 575.609  15
   0  -1 -22 1021.07 353.935   7
   0   1 -23 297.503 428.582  15
   0  -1 -23 816.532 432.230  15
   0   1 -23 786.667 254.516   7
   0  -1 -23 1023.08 335.054   7
   0  -1 -24 1747.05 338.712   7
   0   1 -24 1812.38 465.108  15
   0   2   0 1559.19 217.883  21
   0   2   0 1740.76 211.690   2
   0  -2   0 1947.91 258.877  23
   0   2  -1 504973. 3334.79   2
   0   2  -1 521556. 2152.69   5
   0   2   1 497165. 2713.56   2
   0  -2   1 511913. 3424.95  23
   0   2  -1 546957. 3665.97  21
   0   2   1 561521. 3940.48  21
   0  -2  -1 478353. 1790.16   5
   0  -2  -1 532189. 3760.48   4
   0   2   2 635454. 4503.83  21
   0   2  -2 564711. 3896.11   2
   0   2  -2 729288. 5837.43  24
   0  -2  -2 623943. 4511.15   4
   0   2  -2 583903. 3135.24   5
   0   2  -2 628026. 4172.65  21
   0  -2  -2 561466. 2899.45   5
   0  -2  -3 246.714 147.883   5
   0  -2  -3 426.021 153.337  25
   0   2   3 363.269 214.361  21
   0  -2   3 392.464 187.143  23
   0   2  -3 281.529 175.352   5
   0   2  -3 376.091 206.270  21
   0  -2  -3 403.480 229.055   4
   0   2  -3 351.747 236.747   2
   0   2  -3 455.520 319.550  24
   0  -2   4 42253.5 1205.73  23
   0  -2  -4 36855.2 1076.81   5
   0   2  -4 41203.5 1189.32   1
   0   2   4 42942.4 1337.59  21
   0   2  -4 41334.4 1185.38   5
   0  -2  -4 40564.8 1143.91  25
   0   2  -4 41423.3 1247.25   2
   0  -2  -4 41736.4 1402.37   4
   0   2  -5 246433. 3249.99   5
   0  -2  -5 252562. 3780.39   4
   0   2  -5 258950. 3169.71   1
   0   2   5 248332. 3400.50  21
   0  -2   5 256863. 3293.63  23
   0   2  -5 252040. 3237.78   2
   0   2   5 250502. 3675.99  24
   0  -2  -6 51045.5 1562.15   5
   0   2   6 50078.8 1803.99  24
   0   2  -6 55108.1 1675.00   3
   0  -2  -6 55101.2 1972.64   4
   0   2  -6 57833.0 1655.34   1
   0   2  -6 57172.6 1658.09   2
   0   2   6 52461.3 1671.09  21
   0  -2   6 54948.4 1714.51  23
   0   2  -6 54144.3 1702.95   5
   0   2  -6 53375.8 1821.57  25
   0  -2  -7 26872.3 1247.16  25
   0  -2   7 27985.9 1380.18  23
   0  -2  -7 27132.2 1278.52   5
   0   2  -7 31178.6 1377.57   1
   0   2   7 22977.1 679.801  22
   0   2  -7 27698.5 1441.95  25
   0   2  -7 28573.6 1369.33   6
   0   2   7 27741.7 1331.18  21
   0   2  -7 28380.7 1271.72   2
   0   2  -7 28402.9 1069.18   3
   0  -2  -7 28923.9 1691.80   4
   0   2   7 27045.5 1433.01  24
   0   2  -7 28154.0 1364.45   5
   0   2  -8 6810.71 785.177   5
   0  -2  -8 7127.45 733.781  25
   0   2   8 5951.83 446.534  22
   0   2  -8 7077.47 753.728   6
   0   2  -8 5701.20 427.608   3
   0  -2  -8 7001.57 958.307   4
   0   2   8 5740.97 766.651  24
   0  -2   8 6523.19 800.824  23
   0   2  -8 6544.60 679.561   2
   0   2  -8 7268.28 881.613  25
   0  -2  -8 6845.18 747.354   5
   0   2   8 7840.48 794.171  21
   0   2  -9 3932.48 654.983   6
   0   2  -9 3433.61 586.302   2
   0  -2  -9 2887.49 575.443   5
   0   2  -9 3296.56 661.080   5
   0  -2  -9 3100.67 721.868   4
   0  -2  -9 3071.47 528.298  25
   0   2   9 2922.43 605.015  24
   0  -2   9 2959.86 801.989  23
   0   2   9 3449.62 654.712  21
   0   2  -9 3726.77 706.044  25
   0   2  10 51673.0 2411.18  24
   0   2 -10 49760.9 2266.95   6
   0  -2 -10 51849.8 2713.69   4
   0   2 -10 52385.9 2448.75  25
   0  -2 -10 52756.8 2294.14   5
   0   2 -10 54915.1 2411.72   5
   0   2  10 46719.0 1971.46  21
   0  -2 -10 51258.3 2175.61  25
   0   2 -11 11285.3 1257.07  25
   0   2  11 12391.7 1310.05  24
   0  -2 -11 10445.4 1377.37   4
   0   2  11 9401.84 946.909  21
   0  -2 -11 11973.5 1216.13   5
   0  -2 -11 12092.4 1142.34  25
   0   2 -11 11293.0 1211.30   5
   0  -2 -12 2181.04 645.370   5
   0   2  12 3246.95 792.731  24
   0  -2 -12 1767.42 494.780  25
   0   2 -12 1412.80 582.696   5
   0   2  12 1743.09 451.315  21
   0  -2 -12 2563.79 868.999   4
   0  -2  12 2736.31 657.081  22
   0   2 -12 2758.14 711.108  25
   0  -2  13 5110.96 862.645  22
   0   2 -13 5345.42 996.431  25
   0  -2 -13 5297.92 981.273   5
   0  -2 -13 5060.41 837.286  25
   0   2  13 4280.46 828.263  23
   0  -2 -13 4375.93 1216.93   4
   0   2 -13 4696.02 927.185   5
   0   2  13 5616.26 1105.61  24
   0  -2 -14 28325.0 2225.44   5
   0  -2  14 22985.4 1723.52  22
   0  -2 -14 27473.4 1979.80  25
   0   2 -14 25465.1 2143.57   5
   0  -2 -14 25517.1 1025.87   7
   0  -2 -14 26645.8 1074.73   8
   0  -2 -14 29275.0 1617.83  15
   0   2  14 23241.5 2017.58  24
   0   2 -14 26643.0 2184.38  25
   0  -2 -14 23486.1 2459.45   4
   0  -2 -15 8871.10 1159.02  25
   0   2 -15 8883.87 628.472  20
   0  -2 -15 9271.32 702.840   8
   0   2 -15 8117.50 630.767   8
   0   2 -15 8736.80 605.608   7
   0  -2 -15 10346.4 1072.94  15
   0  -2 -15 7953.86 1618.73   4
   0   2 -15 8775.36 1300.98   5
   0  -2 -15 9980.96 695.876   7
   0  -2 -15 9458.17 1421.04   5
   0   2  15 6933.93 1281.03  24
   0  -2 -16 5441.12 586.030   7
   0  -2 -16 3846.12 799.582  25
   0  -2 -16 5959.27 1255.00   5
   0   2 -16 5050.59 1094.57   5
   0  -2 -16 5714.03 605.639   8
   0  -2 -16 7188.74 965.863  15
   0   2 -16 4993.26 513.384   7
   0   2 -16 4762.63 538.667   8
   0   2 -16 5635.43 532.866  20
   0   2  16 3807.38 1073.13  24
   0   2 -17 24062.1 1119.53   8
   0  -2 -17 29424.7 1341.77   8
   0  -2 -17 33915.3 2014.90  15
   0   2 -17 25656.3 1096.89   7
   0  -2 -17 28778.3 1228.23   7
   0   2 -17 29891.7 1212.78  20
   0   2 -18 65.4052 249.200   8
   0  -2 -18-12.5119 374.328   7
   0   2 -18-2.45046 404.609  20
   0  -2 -18 218.101 635.249  15
   0  -2 -18 123.343 299.751   8
   0   2 -18-43.5550 297.021   7
   0   2 -19 3464.09 458.716   7
   0  -2 -19 3713.22 646.001  18
   0  -2 -19 5018.62 903.965  15
   0   2 -19 3344.21 495.988   8
   0   2 -19 4088.64 534.237  20
   0  -2 -19 4301.39 582.087   7
   0  -2 -19 4062.38 602.985   8
   0   2 -20 1228.20 343.700   7
   0   2 -20 930.980 350.179   8
   0  -2 -20 1198.10 647.032  15
   0   2 -20 714.791 692.348  15
   0  -2 -20 1105.51 428.812   7
   0  -2 -20 899.293 423.940   8
   0   2 -20 1117.54 393.716  20
   0  -2 -20 1170.37 486.385  18
   0   2 -21 4563.01 943.243  15
   0   2 -21 5527.41 520.061   7
   0  -2 -21 4753.94 690.417  18
   0   2 -21 5479.61 581.120   8
   0  -2 -21 6726.74 919.566  15
   0  -2 -21 6253.28 672.147   7
   0  -2 -22 18279.4 1095.46  18
   0  -2 -22 21646.2 1339.65  15
   0   2 -22 16496.1 1330.19  15
   0   2 -22 16533.9 766.027   7
   0  -2 -22 20112.2 1015.23   7
   0   2 -23 7751.45 863.526  15
   0  -2 -23 11084.4 722.072   7
   0  -2 -24 9720.19 637.657   7
   0   2 -24 6573.57 687.086  15
   0   3   0 233.568 183.154  21
   0   3   0 324.150 226.356   2
   0  -3   0 339.922 236.759  23
   0  -3   1 96247.1 1824.13  23
   0   3  -1 103456. 2196.05  24
   0   3   1 97247.4 1554.55   2
   0   3   1 104003. 2065.89  21
   0   3  -1 93683.9 949.639   5
   0  -3  -1 97384.9 1980.22   4
   0   3  -1 93198.9 1742.43   2
   0   3  -1 99199.8 1921.75  21
   0  -3  -2 12887.7 425.367   5
   0   3  -2 11751.0 701.362   2
   0   3  -2 15216.5 995.805  24
   0   3   2 14256.0 834.319  21
   0  -3  -2 12520.6 766.695   4
   0  -3   2 11592.6 649.971  23
   0   3  -2 12332.2 488.610   5
   0  -3  -2 12116.4 385.540  22
   0   3   2 12839.1 545.610   2
   0   3  -2 13482.0 784.835  21
   0  -3  -3 38704.6 936.942   5
   0  -3  -3 37961.0 1132.13  25
   0  -3   3 36693.5 1116.14  23
   0  -3  -3 42057.5 1461.52   4
   0   3  -3 44887.7 1460.64  21
   0   3   3 42825.0 1459.23  21
   0   3  -3 41995.9 1068.26   5
   0   3  -3 41234.0 1332.23   2
   0   3  -4 2484.65 473.649   2
   0   3  -4 2827.85 473.264  25
   0   3  -4 2853.24 492.696  21
   0   3  -4 2664.96 350.405   5
   0  -3   4 2141.49 343.430  23
   0  -3  -4 2525.64 452.619   4
   0   3   4 3128.49 487.416  21
   0  -3  -4 2502.39 330.754  25
   0  -3  -4 2347.87 299.806   5
   0   3  -5 117676. 2520.93   2
   0   3  -5 118884. 2310.38   5
   0   3  -5 114476. 2636.05  25
   0   3  -5 115693. 2391.13   1
   0   3   5 116963. 2597.45  21
   0   3   5 114729. 2699.07  24
   0  -3  -5 117921. 2803.62   4
   0  -3   6 84354.6 1960.40  23
   0   3  -6 104386. 2531.70   2
   0   3  -6 102310. 2380.91   5
   0  -3  -6 106359. 2885.34   4
   0   3   6 99645.8 2674.73  24
   0   3  -6 99196.4 2637.58  25
   0   3  -6 104216. 2385.66   1
   0   3   6 104114. 2577.48  21
   0  -3  -6 91884.3 2080.22   5
   0  -3  -7 98227.9 3040.80   4
   0  -3  -7 86791.7 2211.78  25
   0   3  -7 99956.5 2508.33   1
   0   3   7 92891.1 2556.61  21
   0   3   7 91995.4 2741.27  24
   0  -3  -7 88512.0 2253.09   5
   0   3  -7 95940.9 2532.09   5
   0   3  -7 95274.0 2433.80   6
   0   3  -7 102157. 2606.71   2
   0   3  -7 99578.3 2701.17   3
   0   3  -7 94402.3 2747.43  25
   0   3   8 1345.84 472.279  24
   0  -3   8 1633.25 459.711  23
   0   3  -8 1184.09 339.277   3
   0   3  -8 1177.29 454.409   5
   0  -3  -8 1457.13 410.033   5
   0  -3  -8 1414.95 366.184  25
   0   3  -8 989.225 498.247  25
   0   3  -8 738.954 332.440   6
   0  -3  -8 1927.65 797.585   4
   0   3  -8 1270.49 399.388   1
   0   3  -8 969.367 554.312   2
   0   3   8 1557.51 601.209  21
   0  -3   9 5585.30 675.687  23
   0   3  -9 9036.49 917.832   6
   0   3  -9 8319.44 953.225   5
   0   3   9 7806.28 887.198  21
   0   3  -9 8669.58 919.837   1
   0   3   9 7228.31 958.758  24
   0   3  -9 7476.40 851.688   2
   0  -3  -9 9102.33 1142.68   4
   0  -3  -9 8260.67 824.356  25
   0   3  -9 7261.89 960.746  25
   0  -3  -9 7004.78 787.934   5
   0  -3 -10 16090.1 1542.20   4
   0  -3 -10 16068.0 1271.22   5
   0   3  10 15998.3 1409.45  24
   0   3 -10 16520.3 1188.43   2
   0   3 -10 14415.0 1225.39   6
   0   3  10 15074.9 1203.27  21
   0   3 -10 15461.6 1389.52  25
   0  -3 -10 16209.5 1201.62  25
   0   3 -10 16274.4 1360.59   5
   0  -3 -11 37108.9 1940.30  25
   0   3 -11 36366.0 2008.69   6
   0   3  11 39434.4 2282.80  24
   0   3 -11 39499.5 2182.38   5
   0   3  11 34602.8 1858.56  21
   0  -3 -11 38300.4 2530.15   4
   0  -3 -11 37889.8 2073.26   5
   0   3 -11 36930.9 2263.91  25
   0  -3 -12 12294.8 1191.75  25
   0  -3 -12 12697.1 1313.76   5
   0   3 -12 11847.1 1307.39   5
   0   3  12 12633.2 1445.29  24
   0   3  12 11624.3 1145.88  21
   0  -3 -12 13034.7 1638.20   4
   0  -3  12 10733.4 1224.75  22
   0   3 -12 11734.2 1384.14  25
   0  -3 -13 57020.4 2888.37   5
   0  -3  13 53725.4 2646.78  22
   0   3 -13 59353.9 2987.53   5
   0   3 -13 55417.8 3101.57  25
   0   3  13 56492.8 3021.52  24
   0  -3 -13 56176.7 3558.13   4
   0  -3 -13 56291.8 2654.85  25
   0  -3 -14 25544.3 1060.46   8
   0  -3 -14 23170.9 2490.45   4
   0  -3 -14 28177.6 1584.97  15
   0  -3 -14 26292.0 2074.25   5
   0   3  14 24566.3 2112.76  24
   0  -3 -14 23331.9 987.333   7
   0   3 -14 22918.2 958.068  20
   0  -3 -14 24425.2 1834.55  25
   0   3 -14 26159.2 2151.01   5
   0  -3  14 22441.3 1785.18  22
   0   3 -15 8377.97 637.617  20
   0  -3 -15 7009.69 604.660   7
   0   3  15 6725.39 1273.62  24
   0   3 -15 6983.44 1153.60   5
   0   3 -15 6819.74 533.319   7
   0  -3 -15 9083.43 1005.97  15
   0  -3 -15 7989.01 1476.35   4
   0  -3 -15 8214.91 1305.36   5
   0  -3 -15 8284.06 665.005   8
   0  -3 -15 7536.86 1113.88  25
   0  -3  15 5268.42 978.560  22
   0   3 -15 6250.53 545.295   8
   0   3 -16 878.029 466.243   5
   0  -3 -16 587.707 309.794   8
   0   3 -16-77.5194 402.719  20
   0   3 -16 371.926 255.961   8
   0  -3 -16-226.260 575.696   4
   0   3 -16 351.657 220.363   7
   0   3  16 575.112 784.879  24
   0  -3 -16 119.426 341.613   7
   0  -3 -16 1342.70 557.822  15
   0   3 -17 1546.23 337.364   7
   0   3 -17 1643.05 451.204  20
   0  -3 -17 1535.44 384.368   7
   0  -3 -17 2509.18 806.089  15
   0   3 -17 1010.14 315.612   8
   0  -3 -17 1891.55 431.659   8
   0   3 -18 1244.17 341.562   7
   0   3 -18 1514.10 372.866   8
   0   3 -18 1750.91 459.478  20
   0  -3 -18 2066.72 466.492   7
   0  -3 -18 1622.84 488.557   8
   0  -3 -18 1919.26 691.632  15
   0   3 -19 783.276 298.546   7
   0  -3 -19 1348.60 455.700   7
   0  -3 -19 1004.30 437.033   8
   0   3 -19 1718.38 457.509  20
   0   3 -19 992.955 315.503   8
   0   3 -20 38651.1 1306.24   8
   0   3 -20 42864.3 1272.29   7
   0  -3 -20 44555.8 1784.76  18
   0  -3 -20 51201.6 1815.81   8
   0   3 -20 44787.2 1440.07  20
   0  -3 -20 53413.3 2333.59  15
   0  -3 -20 47434.6 1623.75   7
   0  -3 -21 1659.66 529.386  18
   0   3 -21 1592.51 791.305  15
   0  -3 -21 2897.24 698.010  15
   0   3 -21 1897.26 317.462   7
   0   3 -21 2293.78 452.778  20
   0  -3 -21 3262.15 544.899   7
   0  -3 -22 11537.8 895.898  18
   0  -3 -22 13998.4 849.034   7
   0  -3 -23 1811.75 397.108   7
   0   3 -23 959.970 502.386  15
   0  -3 -23 841.859 337.572  18
   0   3 -24 1199.80 449.782  15
   0  -3 -24 1876.56 402.290   7
   0   4   0 442642. 4113.73   2
   0  -4   0 443732. 4652.27  23
   0  -4   0 460689. 4894.94   4
   0   4   0 468293. 4890.65  21
   0  -4   1 182.629 261.321  23
   0   4  -1 393.389 310.623   2
   0  -4  -1 283.088 323.957   4
   0   4  -1 145.029 247.554  21
   0   4   1 191.578 252.827  21
   0   4  -1 58.3041 53.8042   5
   0   4   1 183.666 239.628   2
   0   4  -2 16323.8 934.164   2
   0   4  -2 19682.7 1042.02  21
   0  -4  -2 17811.9 1037.84   4
   0  -4   2 16859.4 913.446  23
   0   4  -2 16693.1 565.985   5
   0   4   2 18858.9 1083.59  21
   0   4   2 17776.3 782.311   2
   0  -4  -2 16542.0 588.358  22
   0  -4  -3 3440.77 230.788  22
   0  -4   3 3679.51 453.296  23
   0  -4  -3 4524.50 602.675   4
   0   4  -3 3336.13 531.375   2
   0   4   3 5009.23 639.339  21
   0   4  -3 3783.44 362.441   5
   0   4  -4 64625.7 1553.59   5
   0   4  -4 72189.0 2274.87  21
   0  -4   4 54588.6 1573.21  23
   0   4   4 68636.1 2148.03  21
   0   4  -4 65767.5 2000.19   2
   0   4  -4 70836.3 2946.78  24
   0   4   4 66748.4 2172.87  24
   0  -4  -4 71967.1 2241.72   4
   0  -4  -4 59504.8 1326.12   5
   0  -4  -5 1021.38 716.647   4
   0   4  -5 1390.48 700.584  24
   0   4   5 856.217 410.007  24
   0  -4   5 567.505 277.580  23
   0   4   5 1008.13 552.652  21
   0   4  -5 745.736 287.841   5
   0   4  -5 605.007 681.090   2
   0   4   6 41201.0 1886.59  24
   0  -4  -6 37327.4 1325.62   5
   0   4  -6 42094.8 1569.08   5
   0   4  -6 42626.4 1829.92   2
   0   4   6 42592.2 1831.95  21
   0   4  -6 41004.4 1686.85   1
   0  -4  -6 38305.7 1399.94  25
   0  -4  -6 42830.7 1971.30   4
   0  -4   7 732.261 331.998  23
   0   4  -7 432.302 342.712   5
   0   4   7 754.105 613.535  21
   0   4  -7 305.675 229.852   6
   0   4   7 2209.37 581.101  24
   0   4  -7 678.712 385.393   1
   0  -4  -7 543.813 277.128   5
   0  -4  -7 796.669 702.321   4
   0  -4  -7 453.465 207.053  25
   0   4  -7 50.8769 648.528   2
   0  -4  -8 67885.8 2828.68   4
   0   4  -8 66404.0 2430.54   2
   0   4  -8 67689.0 2389.52   1
   0   4  -8 64921.4 2275.95   5
   0  -4  -8 59166.7 1972.81  25
   0  -4  -8 59121.8 1998.31   5
   0   4  -8 65066.5 2456.58   3
   0   4   8 59888.1 2320.07  21
   0   4  -8 57596.6 2047.98   6
   0   4   8 63207.8 2560.18  24
   0   4  -9 2052.24 491.795   6
   0  -4  -9 1629.86 631.296   4
   0   4   9 1921.76 491.350  21
   0   4  -9 1665.44 504.320   2
   0  -4  -9 2175.04 434.813  25
   0   4   9 2436.22 642.644  24
   0  -4  -9 1000.40 362.120   5
   0   4  -9 1828.72 495.761   1
   0   4  -9 2269.59 567.294   5
   0   4  10 17071.9 1515.56  24
   0  -4 -10 16039.0 1189.55  25
   0   4 -10 16966.5 1346.31   2
   0   4  10 16196.8 1312.00  21
   0   4 -10 18039.6 1428.23   5
   0  -4 -10 15002.3 1206.52   5
   0   4 -10 13636.9 1159.44   6
   0  -4 -10 18524.2 1734.45   4
   0   4 -11 166.646 391.641   5
   0  -4 -11 345.147 524.328   4
   0  -4 -11-861.134 439.386   5
   0   4  11-170.267 357.292  21
   0  -4 -11 719.443 277.499  25
   0   4  11 475.785 479.601  24
   0   4 -11 647.097 340.989   6
   0   4 -12 16888.4 1442.44   6
   0  -4  12 18916.5 1641.08  22
   0  -4 -12 20589.2 1486.95  25
   0  -4 -12 19862.5 1600.42   5
   0   4  12 17252.3 1454.39  21
   0   4 -12 19736.5 1677.59   5
   0  -4 -12 21677.1 2166.76   4
   0   4  12 19580.2 1816.54  24
   0   4 -13 3901.29 418.448  20
   0  -4 -13 3746.95 1112.83   4
   0  -4  13 3686.24 925.957  22
   0   4 -13 5170.76 904.523  16
   0   4  13 4022.91 969.743  24
   0  -4 -13 4459.37 727.882  25
   0  -4 -13 4654.12 457.350   8
   0  -4 -13 4118.94 886.246   5
   0   4  13 3432.60 823.296  21
   0  -4 -13 4523.43 437.591   7
   0   4 -13 2832.17 765.401   5
   0   4  14 78930.1 3822.96  24
   0  -4  14 69158.5 3247.37  22
   0  -4 -14 79966.1 3525.64   5
   0  -4 -14 82008.4 2663.35  15
   0  -4 -14 70395.3 1636.83  13
   0   4 -14 83244.1 3414.49  16
   0   4 -14 77621.3 3592.54   5
   0  -4 -14 75367.7 1792.47   7
   0   4 -14 73589.3 1729.24  20
   0  -4 -14 77130.2 4420.33   4
   0  -4 -14 77456.2 1868.07   8
   0  -4  15 17345.7 1675.79  22
   0  -4 -15 20416.7 906.808  13
   0   4  15 20914.7 2083.84  24
   0  -4 -15 23326.6 1499.78  15
   0   4 -15 21311.0 986.797  20
   0  -4 -15 20601.9 997.340   7
   0   4 -15 20190.2 1922.63   5
   0  -4 -15 22089.8 1078.85   8
   0  -4 -15 20848.9 2475.48   4
   0   4  16-11.3033 854.930  24
   0  -4 -16 415.521 215.709  13
   0  -4 -16 1062.30 684.761  15
   0  -4 -16-257.518 706.245   4
   0  -4 -16 190.675 300.511   7
   0   4 -16 1235.93 516.068   5
   0   4 -16 168.442 216.932   8
   0  -4 -16 188.807 290.455   8
   0   4 -16 52.4779 457.597  20
   0  -4 -17 5171.70 600.610   7
   0  -4 -17 5282.47 640.594   8
   0  -4 -17 6334.50 1004.87  15
   0   4 -17 4090.97 460.288   8
   0   4 -17 5083.87 660.388  20
   0   4 -18 29175.0 1258.04  20
   0  -4 -18 29950.6 1318.34   7
   0  -4 -18 31037.3 1428.05   8
   0  -4 -18 32628.0 1930.67  15
   0   4 -19 1383.93 474.806  20
   0  -4 -19 988.670 438.965   8
   0   4 -19 576.734 250.337   8
   0  -4 -19 1667.49 644.413  15
   0  -4 -19 1016.40 412.012   7
   0  -4 -20 3304.33 607.285  18
   0   4 -20 4577.62 560.697  20
   0  -4 -20 4223.99 594.158   7
   0   4 -21 7683.37 658.015  20
   0  -4 -21 7267.58 755.686  18
   0  -4 -21 8574.56 745.510   7
   0  -4 -22 3559.08 518.980   7
   0  -4 -22 3315.53 528.807  18
   0   4 -22 2247.19 386.733  20
   0   4 -22 2409.05 711.102  15
   0  -4 -23 17219.8 955.786  18
   0  -4 -23 17195.8 896.175   7
   0   4 -24 708.163 385.518  15
   0   5   0 128.998 300.923   2
   0  -5   0 260.479 368.271   4
   0   5   0 291.476 393.681  24
   0   5   0-186.106 284.748  21
   0   5  -1 331.672 432.113  24
   0   5   1 328.754 337.262  21
   0  -5  -1-61.8281 185.028  22
   0   5   1 637.701 388.266  24
   0   5   1 388.893 323.000   2
   0  -5   1 233.011 334.742  23
   0  -5  -1 735.257 378.675   4
   0   5  -1 308.312 365.583   2
   0   5  -1 258.399 281.770  21
   0   5   2 36398.4 1295.36   2
   0   5  -2 34719.3 1479.95   2
   0  -5  -2 37437.8 1685.05   4
   0   5  -2 36722.3 1598.39  21
   0   5   2 38466.0 1728.71  21
   0   5   2 36497.4 1716.83  24
   0  -5  -2 34502.3 1011.06  22
   0   5  -2 38698.3 1952.07  24
   0  -5   2 33376.5 1395.28  23
   0  -5  -3 9931.09 463.510  22
   0   5   3 12189.4 1052.35  24
   0   5   3 11946.7 1179.64  21
   0   5  -3 12757.6 1275.79  24
   0  -5  -3 11688.6 1210.53   4
   0   5  -3 9770.90 532.486   5
   0  -5   3 9230.23 779.394  23
   0   5  -3 10232.5 1141.54   2
   0   5  -3 11527.6 1028.57  21
   0   5  -4 31828.8 2162.61  24
   0   5  -4 25830.9 1016.03   5
   0   5  -4 29515.4 1658.06  21
   0   5   4 27441.2 1572.44  21
   0  -5  -4 28049.1 1610.85   4
   0   5   4 28860.8 1617.00  24
   0   5  -4 27376.0 1508.26   2
   0   5  -5 39035.2 2679.25  24
   0   5  -5 34078.5 1751.13   2
   0   5   5 32946.4 1733.28  21
   0   5  -5 31730.5 1235.50   5
   0   5  -5 39447.8 2048.90  21
   0  -5  -5 33993.3 1829.84   4
   0   5   5 33683.0 1798.94  24
   0  -5  -6 133673. 3701.03   4
   0  -5   6 89496.1 2211.74  23
   0   5  -6 164655. 5757.89  24
   0  -5  -6 99361.0 2128.15   5
   0   5  -6 134834. 3358.36   1
   0  -5  -6 126576. 2615.42  25
   0   5  -6 135670. 2805.54   5
   0   5   6 131685. 3469.53  21
   0   5  -6 138569. 3539.16   2
   0   5   6 131427. 3653.42  24
   0  -5   7 3156.67 504.369  23
   0   5  -7 3088.99 492.954   6
   0   5  -7 4524.44 624.274   5
   0  -5  -7 4242.21 530.284  25
   0   5  -7 5072.53 822.894   2
   0   5  -7 4936.49 741.019   1
   0   5   7 4499.03 735.379  21
   0  -5  -7 4861.28 544.852   5
   0   5   7 4798.79 841.416  24
   0  -5  -7 5443.83 883.793   4
   0   5   8 358.982 488.352  24
   0   5  -8 405.881 272.152   6
   0  -5  -8 607.121 290.602   5
   0  -5  -8 240.681 211.257  25
   0   5  -8 404.344 334.077   1
   0  -5   8 387.509 309.398  23
   0   5  -8 659.113 482.563   2
   0   5   8 764.126 410.082  21
   0   5  -8 571.589 386.392   5
   0  -5  -8 704.659 494.056   4
   0   5  -9 1256.26 385.813   6
   0  -5  -9 1581.00 651.189   4
   0   5   9 714.876 462.749  24
   0   5  -9 693.758 411.315   5
   0   5  -9 1281.39 541.620   2
   0   5   9 1164.81 507.359  21
   0   5  -9 350.958 308.084   1
   0  -5  -9 1436.50 407.447  25
   0  -5  -9 948.035 397.120   5
   0   5  10 2049.90 605.434  21
   0   5 -10 2659.41 627.308   1
   0  -5 -10 3046.83 532.043  25
   0   5  10 1790.77 653.029  24
   0   5 -10 694.903 324.906   6
   0  -5 -10 2521.37 723.847   4
   0   5 -10 988.174 447.802   5
   0  -5 -10 1916.82 490.127   5
   0   5 -10 879.727 414.110   2
   0   5  11 15453.4 1602.40  24
   0   5  11 14958.7 1402.75  21
   0  -5  11 14798.1 1555.04  22
   0  -5 -11 16987.9 1834.43   4
   0  -5 -11 15573.6 1330.24   5
   0   5 -11 11653.5 1122.37   6
   0   5 -11 15832.4 1448.48   5
   0   5  12 84447.2 3349.44  21
   0   5 -12 99041.3 3709.49   5
   0  -5  12 89857.6 3788.02  22
   0  -5 -12 91282.0 3323.43   5
   0   5  12 95947.7 3987.50  24
   0  -5 -12 99463.2 4591.99   4
   0   5  13 4897.45 863.341  21
   0  -5 -13 3637.56 1045.83   4
   0  -5 -13 5929.76 525.672   8
   0   5  13 6433.75 1205.38  24
   0  -5  13 4181.12 1010.71  22
   0  -5 -13 5864.04 514.271  13
   0   5 -13 7064.65 1024.45  16
   0   5 -13 4496.10 880.105   5
   0   5 -13 4981.18 499.646  20
   0  -5 -13 5833.11 736.276  15
   0  -5 -13 4455.53 451.759   7
   0   5 -14 4213.27 898.413  16
   0  -5 -14 4770.98 484.118  13
   0   5 -14 3530.65 474.650  20
   0  -5 -14 4326.24 705.909  15
   0  -5 -14 3578.24 445.771   7
   0   5  14 3295.71 1006.90  24
   0   5 -14 4221.50 877.294   5
   0  -5  14 1808.13 757.939  22
   0  -5 -14 4276.58 1194.08   4
   0  -5 -14 3688.93 470.030   8
   0  -5 -15 8702.40 726.504   8
   0  -5 -15 9443.51 683.263  13
   0   5 -15 8626.52 691.590  20
   0  -5  15 7305.49 1288.68  22
   0   5  15 10328.0 1548.21  24
   0   5 -15 8631.28 1230.10   5
   0  -5 -15 9167.24 712.803   7
   0  -5 -15 8577.53 1559.58   4
   0  -5 -15 10192.3 1010.40  15
   0  -5 -16 59696.8 2455.93  15
   0  -5 -16 54265.6 1590.98  13
   0   5 -16 56887.7 1695.24  20
   0  -5 -16 56531.3 1741.32   7
   0  -5 -16 56991.3 1811.77   8
   0  -5 -17 6216.04 716.758   8
   0  -5 -17 6751.47 669.911   7
   0  -5 -17 6560.02 593.402  13
   0   5 -17 6690.31 696.913  20
   0   5 -18 5446.53 657.034  20
   0  -5 -18 5885.15 647.898   7
   0  -5 -18 5353.65 681.189   8
   0   5 -19 1108.67 436.306  20
   0  -5 -19 1113.79 393.570   7
   0   5 -20 871.285 434.943  20
   0  -5 -20 994.195 439.786   7
   0  -5 -21 11009.5 786.633   7
   0   5 -21 9450.10 715.079  20
   0  -5 -21 9683.24 845.359  18
   0  -5 -22 139.368 320.074   7
   0   5 -22-271.417 363.902  20
   0  -5 -22-23.4530 332.148  18
   0   5 -22-778.077 610.749  15
   0  -5 -23 468.731 324.886   7
   0   5 -23-211.576 409.728  15
   0  -5 -23 451.565 333.402  18
   0   5 -23-65.4843 221.264  20
   0   5 -24-124.497 274.485  15
   0  -6   0 108313. 2476.65  22
   0   6   0 106850. 2634.91   2
   0  -6   0 113892. 3131.89   4
   0   6   0 110949. 3333.82  24
   0   6   0 111223. 3101.78  21
   0   6  -1 8429.38 888.989  21
   0  -6  -1 9840.14 713.582  22
   0   6  -1 11019.5 1159.02  24
   0  -6  -1 9506.34 1013.76   4
   0   6  -1 8590.46 890.967   2
   0   6   1 9931.73 998.078  21
   0   6   1 9405.87 842.911   2
   0   6   1 10123.9 1077.50  24
   0  -6   1 9578.59 998.761   4
   0  -6  -2 90636.4 2911.51   4
   0   6  -2 89196.0 2742.22  21
   0   6   2 92543.0 2932.39  21
   0  -6  -2 87501.0 1854.58  22
   0   6  -2 84250.2 2536.77   2
   0   6  -2 94757.4 3327.84  24
   0   6   2 90766.8 2972.74  24
   0   6  -3 98030.4 3629.12  24
   0   6   3 92877.4 3084.99  24
   0   6   3 93964.8 3056.54  21
   0   6  -3 91612.3 2880.33  21
   0   6  -3 86962.8 2718.36   2
   0  -6  -3 87561.7 1612.35  22
   0  -6  -3 93337.1 3127.99   4
   0   6  -4 4693.32 978.268  24
   0  -6  -4 4679.57 861.191   4
   0   6  -4 3689.42 401.416   5
   0  -6   4 3107.02 629.986  23
   0   6  -4 4317.45 854.427   2
   0   6  -4 3754.08 834.124  21
   0   6   4 4244.16 750.185  24
   0  -6  -4 4451.63 531.690  25
   0   6   4 4326.98 840.614  21
   0   6  -5 1547.90 382.490   5
   0  -6  -5 2506.58 636.195   4
   0  -6  -5 2168.38 391.556  25
   0  -6   5 1580.75 433.854  23
   0   6   5 2641.99 663.384  24
   0   6   5 2384.97 587.295  21
   0   6  -5 2171.27 639.231  21
   0   6  -5 2196.95 640.990   2
   0   6  -5 2361.83 858.537  24
   0   6  -6 2352.55 933.651  24
   0   6   6 997.548 507.273  21
   0  -6   6 1053.16 384.631  23
   0  -6  -6 1455.72 551.369   4
   0   6   6 1408.99 637.796  24
   0  -6  -6 1053.02 269.105  25
   0   6  -6 607.425 465.089   2
   0   6  -6 629.976 306.890   5
   0  -6  -7 9078.94 1133.76   4
   0  -6  -7 8442.72 742.638  25
   0   6  -7 8642.78 808.691   5
   0   6   7 8696.64 1031.72  21
   0   6  -7 6527.73 722.995   6
   0   6  -7 8516.33 1091.15   2
   0   6   7 9218.75 1132.84  24
   0   6  -7 7654.17 934.832   1
   0  -6   7 4695.16 598.086  23
   0   6  -8 8330.65 1109.82   2
   0   6  -8 5113.62 640.161   6
   0  -6  -8 9018.47 1188.14   4
   0   6   8 9260.52 1192.48  24
   0   6   8 8153.14 1026.57  21
   0   6  -8 9232.47 1061.42   1
   0  -6  -8 7965.66 738.135  25
   0   6  -8 6673.73 814.141   5
   0   6  -9 36406.7 2207.36   1
   0  -6  -9 34674.2 2391.31   4
   0   6  -9 35217.4 2189.17   2
   0   6  -9 31393.1 1749.52   5
   0   6   9 30532.2 1979.92  21
   0   6   9 33110.3 2212.54  24
   0  -6 -10 12472.1 1562.63   4
   0   6 -10 10328.3 1235.27   1
   0  -6  10 10018.1 1299.73  22
   0   6  10 11541.0 1386.69  24
   0   6 -10 10287.2 1113.31   5
   0   6  10 9878.52 1186.85  21
   0  -6 -11 472.242 784.101   4
   0   6  11-222.415 540.596  21
   0  -6  11 472.535 809.370  22
   0   6  11 669.546 619.463  24
   0   6 -11-144.069 282.881   5
   0  -6 -12 5412.60 1184.52   4
   0  -6  12 5251.84 1049.49  22
   0   6  12 4837.89 941.946  21
   0   6  12 6351.73 1185.96  24
   0  -6 -12 5885.30 526.826  13
   0   6 -12 5441.54 861.192  16
   0   6 -12 4254.94 851.540   5
   0   6 -12 4976.88 483.033  20
   0  -6 -12 4855.29 466.491   8
   0  -6 -12 4363.69 429.978   7
   0   6  13 54596.8 2911.35  21
   0  -6  13 61784.4 3327.58  22
   0   6 -13 68784.1 3114.90  16
   0  -6 -13 57475.1 1533.48   7
   0  -6 -13 71155.0 4196.62   4
   0   6 -13 61506.3 1630.06  20
   0  -6 -13 60862.2 1675.59   8
   0   6  13 66711.8 3660.69  24
   0   6 -13 63138.6 3040.51   5
   0  -6 -13 66804.1 1745.62  13
   0   6  14 31543.7 2622.01  24
   0  -6 -14 28600.9 1213.33   8
   0  -6 -14 29993.4 1203.94  13
   0  -6 -14 34877.0 3101.68   4
   0   6 -14 32917.4 2310.51  16
   0  -6  14 24788.0 2188.62  22
   0   6 -14 25462.8 2040.54   5
   0  -6 -14 27305.2 1131.23   7
   0   6 -14 27475.8 1156.97  20
   0  -6 -15 27215.8 1283.30   8
   0  -6 -15 27818.6 1209.72  13
   0   6  15 29602.3 2598.53  24
   0   6 -15 28580.5 1216.65  20
   0  -6 -15 27313.4 1192.86   7
   0   6 -15 31940.1 2389.68  16
   0   6 -16-137.733 409.108  20
   0  -6 -16 48.5828 309.757   7
   0  -6 -16 384.514 388.409   8
   0  -6 -16 7.89595 308.322  13
   0  -6 -17 636.301 286.535  13
   0  -6 -17 599.288 355.416   7
   0   6 -17 572.708 458.898  20
   0  -6 -18 2788.87 493.018   7
   0  -6 -18 2430.09 420.619  13
   0   6 -18 3222.35 568.169  20
   0  -6 -19 24925.3 1026.90  13
   0  -6 -19 24014.0 1149.61   7
   0   6 -19 23171.3 1142.92  20
   0  -6 -20 1752.88 461.264   7
   0   6 -20 813.330 457.833  20
   0   6 -21 391.254 426.628  20
   0  -6 -21 1243.87 403.740   7
   0  -6 -21 748.926 391.574  18
   0  -6 -22 440.417 309.764   7
   0   6 -22-146.373 337.427  20
   0   6 -22-248.598 510.691  15
   0  -6 -22-24.7735 347.099  18
   0   6 -23-447.826 460.435  15
   0  -6 -23-242.424 344.705  18
   0   6 -23-360.974 317.497  20
   0   7   0 517.163 442.283  21
   0   7   0 223.708 485.108   2
   0  -7   0 255.481 266.028  22
   0   7   0 110.678 457.794  24
   0  -7   0 821.510 497.287   4
   0  -7   1 267459. 4424.84  22
   0  -7   1 269481. 5174.73   4
   0   7  -1 275108. 4718.76   2
   0  -7  -1 294092. 4147.88  22
   0   7  -1 282975. 5388.19  21
   0   7   1 290676. 5614.20  21
   0  -7  -1 291530. 5610.89   4
   0   7  -1 294802. 6220.06  24
   0   7   1 294356. 6044.51  24
   0   7  -2 705.421 374.267  21
   0   7  -2 1164.49 559.816  24
   0  -7   2 1274.39 528.049   4
   0  -7   2 1484.23 459.865  22
   0   7   2 1387.66 652.194  24
   0   7   2 1131.45 527.928  21
   0   7  -2 1317.98 525.759   2
   0  -7  -2 458.605 246.730  22
   0  -7  -2 1820.43 605.826   4
   0   7  -3 724.583 515.949  24
   0   7  -3 944.527 446.846  21
   0   7   3 642.944 498.775  21
   0   7   3 570.209 505.500  24
   0   7  -3 541.235 501.356   2
   0  -7  -3 616.359 485.949   4
   0   7  -4 975.206 511.727  21
   0  -7   4 626.646 399.197  23
   0   7  -4 507.392 495.393   2
   0   7  -4 851.985 650.153  24
   0   7   4 469.652 438.342  24
   0   7   4 729.465 477.697  21
   0  -7  -4 392.925 222.095  25
   0  -7  -4 874.407 532.685   4
   0  -7   5 74.7874 330.180  23
   0   7  -5 427.375 530.259  24
   0   7  -5 71.9248 494.312   2
   0   7   5 622.620 462.860  24
   0   7  -5 923.629 494.904  21
   0  -7  -5 355.359 437.553   4
   0   7   5 167.957 398.460  21
   0   7  -6 18383.7 2173.73  24
   0   7  -6 21708.5 1948.84  21
   0   7   6 19733.9 1699.05  24
   0  -7  -6 19757.0 1683.12   4
   0   7   6 18496.8 1561.23  21
   0   7  -6 19761.9 1611.10   2
   0   7  -7 2626.02 767.359   2
   0   7   7 3044.23 718.567  21
   0   7   7 3504.75 846.478  24
   0   7  -7 2661.00 654.628   1
   0  -7  -7 3737.00 833.169   4
   0   7   8 1008.78 578.489  24
   0   7  -8 184.418 323.132   1
   0  -7  -8 1252.91 650.807   4
   0   7   8 777.139 544.286  21
   0  -7   8 317.086 555.561  22
   0   7  -8 954.610 518.851   2
   0   7   9 215.942 432.125  21
   0  -7   9-160.800 724.088  22
   0  -7  -9 151.852 516.366   4
   0   7  -9 144.010 307.567   1
   0   7   9 202.761 479.537  24
   0   7  10 30933.6 2218.50  21
   0   7 -10 32831.0 2338.71   1
   0   7  10 32025.6 2402.65  24
   0  -7  10 30069.8 2341.95  22
   0  -7 -10 34886.8 2691.33   4
   0  -7  11 27750.5 2307.03  22
   0  -7 -11 29906.5 2586.44   4
   0   7  11 27322.2 2317.40  24
   0   7 -11 24997.9 1001.64  20
   0   7 -11 29967.7 1868.47  16
   0  -7 -11 28078.5 1118.38  13
   0   7  11 27481.4 2103.49  21
   0  -7 -12 6659.59 519.382   7
   0  -7 -12 8065.53 639.589  13
   0  -7  12 5806.36 1188.38  22
   0  -7 -12 6368.31 602.202   8
   0   7  12 5778.99 1210.56  24
   0   7 -12 7762.35 1083.70  16
   0   7  12 5638.64 984.388  21
   0   7 -12 5969.32 558.116  20
   0  -7 -12 8668.91 1520.52   4
   0   7  13 15930.4 1961.17  24
   0  -7 -13 16226.0 931.875  13
   0   7  13 11813.4 1436.17  21
   0   7 -13 14381.9 862.205  20
   0  -7 -13 14550.6 795.669   7
   0  -7 -13 17016.2 2074.55   4
   0   7 -13 17507.1 1636.17  16
   0  -7  13 14633.7 1776.67  22
   0  -7 -14-189.322 623.375   4
   0   7  14 1239.96 805.530  24
   0  -7 -14 246.439 326.550  13
   0   7 -14-157.598 361.411  20
   0   7 -14 154.656 521.222  16
   0  -7 -14-218.792 339.624   7
   0   7 -15 35746.5 2520.23  16
   0  -7 -15 33602.2 1310.17   7
   0   7 -15 32175.1 1328.16  20
   0  -7 -15 34569.4 1369.89  13
   0   7 -16 2165.21 552.633  20
   0  -7 -16 2741.42 466.814  13
   0  -7 -16 2590.36 466.744   7
   0   7 -17 12034.0 914.790  20
   0  -7 -17 11581.5 803.449  13
   0  -7 -17 12676.2 868.850   7
   0   7 -18 16266.8 1034.02  20
   0  -7 -18 15134.1 882.999  13
   0  -7 -18 16326.7 960.188   7
   0  -7 -19 18064.1 899.606  13
   0  -7 -19 18913.1 1010.19   7
   0   7 -19 17757.9 1044.87  20
   0   7 -20 61.3609 449.359  20
   0  -7 -20 510.333 356.429   7
   0  -7 -20 166.985 107.887  13
   0  -7 -21 1714.33 493.741  18
   0  -7 -21 2706.06 456.234   7
   0   7 -21 2251.69 452.158  20
   0   7 -22 197.928 330.049  20
   0   7 -22-84.0520 405.566  15
   0  -7 -22 286.577 349.575  18
   0   7 -23-362.793 321.315  15
   0   8   0 19035.7 1614.76  21
   0  -8   0 19411.5 1217.16  22
   0  -8   0 17974.8 1531.37   4
   0   8   0 20269.3 1811.67  24
   0   8   1 44941.5 2474.13  21
   0   8  -1 40811.4 2040.48   2
   0   8  -1 40252.9 2289.02  21
   0  -8   1 40247.3 1866.73  22
   0  -8  -1 42799.7 2375.26   4
   0  -8  -1 42562.9 1695.66  22
   0   8  -1 43582.7 2698.95  24
   0   8   1 44437.1 2642.46  24
   0  -8   1 38110.7 2163.10   4
   0  -8   2 228.486 405.672  22
   0   8   2 317.548 448.928  21
   0   8  -2 191.155 477.093   2
   0  -8  -2-111.355 573.520   4
   0  -8   2 9.56427 431.467   4
   0   8   2-25.8157 527.972  24
   0   8  -2-459.138 444.119  21
   0   8  -2 28.4458 417.889  24
   0  -8   3 18853.8 1388.87  22
   0   8  -3 19840.6 1971.58  24
   0  -8  -3 20212.4 1727.43   4
   0   8  -3 18320.6 1582.96  21
   0  -8   3 16718.0 1442.48   4
   0   8  -3 19121.2 1497.98   2
   0   8   3 20053.5 1693.20  21
   0   8   3 20777.1 1820.32  24
   0  -8   4 165545. 4177.44  22
   0  -8  -4 178809. 5086.29   4
   0   8  -4 172439. 4516.49   2
   0   8   4 170836. 4881.03  21
   0   8  -4 172974. 6084.41  24
   0   8   4 183666. 5295.88  24
   0   8  -4 169343. 4788.31  21
   0  -8   5 2924.13 681.284  22
   0   8  -5 762.250 664.491  24
   0   8   5 4027.72 830.354  21
   0  -8  -5 3374.59 823.559   4
   0   8   5 3789.38 895.990  24
   0   8  -5 2575.13 738.339   2
   0   8  -5 3329.89 848.808  21
   0  -8   6 270.094 516.788  22
   0   8   6 1462.12 600.212  21
   0   8  -6-323.790 306.017  24
   0  -8  -6 1378.63 630.658   4
   0   8  -6 1862.69 577.722   1
   0   8   6 1746.09 730.617  24
   0   8  -6 1425.53 660.026   2
   0   8  -6 1283.05 584.187  21
   0  -8  -7 10540.0 1387.72   4
   0  -8   7 10132.3 1228.10  22
   0   8   7 10339.6 1422.13  24
   0   8  -7 10344.0 1195.21   1
   0   8  -7 10818.9 1386.42   2
   0   8  -7 7179.03 1491.51  24
   0   8   7 10327.4 1311.78  21
   0   8   8 88448.6 3772.53  21
   0   8   8 95467.2 4136.47  24
   0   8  -8 87912.9 3636.86   1
   0  -8   8 91664.8 3761.68  22
   0  -8  -8 97206.1 4240.54   4
   0  -8  -9 28266.3 2415.60   4
   0   8   9 29139.3 2374.32  24
   0  -8   9 27079.2 2143.73  22
   0   8  -9 27560.9 2169.72   1
   0   8   9 26342.8 2132.88  21
   0  -8  -9 27574.8 1064.91  13
   0   8  10 6492.29 1097.47  21
   0   8 -10 6721.07 912.351  16
   0   8 -10 5938.29 537.040  20
   0  -8 -10 7085.42 1395.39   4
   0  -8  10 5798.63 1129.33  22
   0   8 -10 3152.32 835.111   1
   0  -8 -10 6853.68 591.084  13
   0  -8 -10 5828.63 482.669  10
   0   8  10 5337.02 1141.30  24
   0  -8  11 24215.2 2192.50  22
   0   8 -11 24962.1 1056.11  20
   0  -8 -11 26698.2 1008.54  10
   0   8  11 25409.1 2126.63  21
   0  -8 -11 28864.5 2633.98   4
   0   8  11 27747.4 2417.64  24
   0  -8 -11 29917.1 1208.86  13
   0   8 -11 29319.1 1915.50  16
   0   8  12 19025.5 2089.93  24
   0  -8  12 17421.1 1940.37  22
   0  -8 -12 16101.3 797.604   7
   0   8 -12 16513.1 920.584  20
   0  -8 -12 19429.2 1012.24  13
   0  -8 -12 17802.6 828.198  10
   0  -8 -12 18615.8 2278.64   4
   0   8 -12 20965.1 1731.03  16
   0   8  12 19388.0 1913.38  21
   0  -8 -13 354.415 278.173   7
   0   8  13 1367.78 902.086  21
   0   8 -13-345.433 493.398  20
   0   8 -13 280.646 444.560  16
   0   8  13 1263.97 848.251  24
   0  -8 -13 315.014 283.982  13
   0   8 -14 25870.1 1212.06  20
   0   8 -14 28273.5 2169.45  16
   0  -8 -14 28403.5 1293.78  13
   0  -8 -14 25420.6 1108.33   7
   0   8 -15 13.3674 675.967  16
   0  -8 -15 555.857 326.363   7
   0  -8 -15 379.490 290.598  13
   0   8 -15-128.142 470.640  20
   0   8 -16 560.952 476.084  20
   0  -8 -16 1153.91 380.206   7
   0  -8 -16 697.377 353.687  13
   0  -8 -17 61824.9 1793.86   7
   0  -8 -17 60145.2 1760.58  13
   0   8 -17 59090.5 1820.37  20
   0  -8 -18 7454.32 644.014  13
   0  -8 -18 8500.93 732.261   7
   0   8 -18 8048.61 808.801  20
   0   8 -19 1840.56 499.765  20
   0  -8 -19 2429.71 395.776  13
   0  -8 -19 3267.60 512.673   7
   0   8 -20 4695.40 584.339  20
   0  -8 -20 5811.24 487.051  13
   0  -8 -21 3607.34 558.267  18
   0   8 -21 3409.05 491.171  20
   0   8 -22 6374.04 519.074  20
   0  -8 -22 7525.32 671.301  18
   0   9   0-86.0905 414.993  21
   0  -9   0 11.8643 464.392   4
   0   9   0 418.213 545.375  24
   0  -9   0 731.865 359.031  22
   0   9   1-547.867 520.916  24
   0   9  -1 639.162 449.660  21
   0  -9   1 776.513 359.427  22
   0   9   1 473.276 514.913  21
   0   9  -1 1280.03 617.934  24
   0  -9  -1 1049.50 557.968   4
   0  -9   1 1218.98 573.093   4
   0   9   2 82147.8 3865.62  24
   0  -9   2 74011.4 3168.20   4
   0   9  -2 74974.8 3348.36  21
   0   9   2 83865.7 3671.15  21
   0  -9   2 77239.2 2841.06  22
   0   9  -2 77776.9 4012.12  24
   0  -9  -2 84367.9 3670.91   4
   0   9  -3 95252.6 4572.20  24
   0  -9   3 92176.0 3487.51   4
   0   9  -3 96850.3 3847.58  21
   0  -9  -3 112224. 4282.75   4
   0  -9   3 101895. 3369.16  22
   0   9   3 107302. 4161.55  21
   0   9   3 113155. 4512.68  24
   0  -9  -4 109553. 4285.15   4
   0   9  -4 87130.8 3716.44  21
   0  -9   4 88776.8 3272.26  22
   0   9  -4 81879.8 4475.26  24
   0  -9   4 76775.5 3208.10   4
   0   9   4 95018.7 3937.66  21
   0   9   4 99326.9 4267.87  24
   0   9   5 13727.9 1666.80  24
   0   9  -5 11082.8 1523.09  21
   0   9  -5 11429.5 1751.13  24
   0  -9   5 12696.5 1331.89  22
   0  -9   5 8608.51 1129.04   4
   0  -9  -5 13973.5 1664.74   4
   0   9   5 12841.5 1556.40  21
   0   9   6 16026.2 1798.48  24
   0   9  -6 14968.9 1610.24   1
   0   9   6 13979.9 1694.79  21
   0  -9   6 15099.8 1591.14  22
   0   9  -6 16026.6 1862.64  21
   0  -9  -6 13871.6 1737.22   4
   0   9  -6 12382.0 1916.00  24
   0   9   7 135469. 5165.94  24
   0  -9   7 125307. 4346.96  22
   0  -9  -7 135152. 5167.61   4
   0   9   7 127419. 4787.89  21
   0   9  -7 120911. 4409.41   1
   0  -9  -7 128420. 2220.76  10
   0  -9  -7 121576. 2166.50  13
   0  -9  -8 3476.96 411.495  13
   0  -9  -8 3907.31 1017.78   4
   0   9   8 3965.10 982.747  21
   0  -9  -8 3637.52 425.783  10
   0  -9   8 3261.50 821.461  22
   0   9  -8 2879.78 789.266   1
   0   9  -8 2532.09 350.744  20
   0   9   8 4759.56 1156.74  24
   0   9  -8 3789.02 384.641  27
   0  -9  -9 12554.3 753.826  10
   0  -9  -9 12384.9 755.707  13
   0  -9  -9 13888.5 1827.81   4
   0   9  -9 11068.2 1424.46   1
   0  -9   9 12237.2 1510.01  22
   0   9  -9 11005.4 659.483  20
   0   9   9 13330.5 1738.48  24
   0   9   9 12625.5 1608.07  21
   0   9 -10 3319.70 419.174  20
   0  -9 -10 5225.01 1247.80   4
   0  -9 -10 5162.06 502.623  10
   0  -9  10 2747.62 813.314  22
   0  -9 -10 4800.50 513.964  13
   0   9  10 4052.21 1043.88  21
   0   9  10 5485.94 1247.94  24
   0  -9 -11 9906.11 668.554  10
   0   9  11 10767.5 1691.10  24
   0  -9  11 8788.31 1391.21  22
   0  -9 -11 13087.0 1948.24   4
   0  -9 -11 10145.6 761.639  13
   0   9 -11 9078.11 700.478  20
   0   9 -11 9515.82 1186.11  16
   0   9  11 10589.5 1549.23  21
   0  -9 -12 399.431 264.924  13
   0   9 -12-73.2072 506.352  16
   0   9 -12 26.6580 390.862  20
   0  -9 -12 397.626 311.612  10
   0  -9 -13 22978.7 1153.84  13
   0  -9 -13 20519.8 952.817  10
   0   9 -13 23166.8 1910.87  16
   0   9 -13 19785.4 1065.94  20
   0  -9 -14 54471.7 1763.25  13
   0   9 -14 50886.3 1668.44  20
   0   9 -14 52434.9 2952.54  16
   0  -9 -14 51592.6 1544.37   7
   0  -9 -15 3793.48 535.809  13
   0   9 -15 3573.35 975.657  16
   0   9 -15 2593.39 566.989  20
   0  -9 -15 3146.63 474.352   7
   0   9 -16 7645.93 758.928  20
   0  -9 -16 7669.81 725.020  13
   0  -9 -16 8728.63 702.891   7
   0   9 -16 9015.99 1371.34  16
   0  -9 -17 613.049 380.945   7
   0   9 -17-91.0512 505.338  20
   0  -9 -17 301.433 315.535  13
   0   9 -18-38.5788 468.000  20
   0  -9 -18-80.8245 265.910  13
   0  -9 -19-9.25370 244.650  13
   0   9 -19-170.298 447.956  20
   0  -9 -20 50838.2 1279.25  13
   0   9 -20 53939.7 1462.55  20
   0   9 -21 8854.01 633.516  20
   0  -9 -21 11776.9 820.616  18
   0  10   0 7995.65 1379.95  21
   0  10   0 8281.75 1402.44  24
   0 -10   0 7942.55 1315.74   4
   0  10   1 38373.5 2895.27  24
   0  10  -1 33038.6 2483.54  21
   0  10  -1 33332.2 2736.40  24
   0  10   1 34141.6 2561.50  21
   0 -10  -1 33667.9 2523.80   4
   0 -10   1 29714.6 2286.71   4
   0  10   2 20137.9 2016.81  21
   0  10  -2 16468.2 1830.31  21
   0 -10   2 18512.5 1517.28  22
   0 -10   2 16240.6 1731.71   4
   0  10   2 18915.4 2046.13  24
   0 -10  -2 20879.8 2042.93   4
   0  10  -2 16583.3 1981.47  24
   0 -10   3-5.37263 501.689  22
   0  10  -3 1789.75 743.232  21
   0  10  -3 774.345 536.503  24
   0  10   3 546.019 498.620  24
   0  10   3 755.836 613.301  21
   0 -10  -3 2067.30 873.632   4
   0 -10   3 537.653 630.243   4
   0  10   4 1154.83 662.619  24
   0 -10  -4 1320.29 718.344   4
   0  10  -4 1085.67 607.417  21
   0  10  -4 1857.53 748.020  24
   0 -10  -4 1343.66 270.503  10
   0 -10   4 1613.82 335.964  12
   0 -10   4 1251.45 610.950   4
   0  10  -4 1554.52 281.330  27
   0  10   4 1445.86 772.734  21
   0 -10   4 881.084 585.139  22
   0 -10  -5 312009. 3650.34  12
   0  10   5 300341. 7591.02  21
   0  10  -5 288659. 7179.52   1
   0 -10  -5 282194. 3242.03  13
   0 -10   5 285046. 6360.18  22
   0 -10   5 319572. 3843.17  12
   0 -10  -5 294849. 3433.79  10
   0  10  -5 234338. 8311.24  24
   0  10  -5 277283. 3208.73  27
   0  10   5 311944. 8281.96  24
   0  10  -5 263057. 7352.15  21
   0 -10   5 222975. 5818.34   4
   0 -10  -5 318604. 7950.13   4
   0  10  -6-173.566 655.370  24
   0  10   6-132.644 502.183  21
   0 -10  -6 442.774 204.159  13
   0  10  -6 761.219 465.481   1
   0  10  -6 230.102 204.362  27
   0  10   6-918.524 578.726  24
   0 -10   6-262.280 446.534   4
   0 -10  -6 279.622 190.633  10
   0 -10   6-62.8010 239.500  12
   0 -10  -6 526.823 616.347   4
   0 -10   6-1635.66 769.090  22
   0 -10  -6 225.903 215.938  12
   0  10   7 1367.94 601.410  24
   0 -10   7 484.782 661.145  22
   0 -10  -7 884.636 244.179  13
   0 -10  -7 1290.42 296.169  10
   0 -10   7-372.676 492.427   4
   0  10   7 366.684 596.721  21
   0  10  -7 1177.30 297.654  27
   0  10  -7-285.742 343.886   1
   0 -10  -7 973.899 260.691  12
   0 -10  -7 991.661 591.953   4
   0 -10   7 558.860 240.212  12
   0 -10  -8 1185.34 813.409   4
   0  10  -8 2722.71 741.397   1
   0  10  -8 917.552 275.442  20
   0  10  -8 1725.59 334.351  27
   0 -10  -8 2066.61 359.553  10
   0 -10   8 911.259 282.157  12
   0 -10   8 79.5791 667.646  22
   0  10   8 2113.26 830.432  21
   0 -10  -8 1844.51 333.533  13
   0  10   8 3112.21 892.787  24
   0 -10  -9 11886.2 1820.78   4
   0  10   9 11443.2 1769.88  24
   0  10   9 9095.46 1468.05  21
   0  10  -9 9422.86 631.353  20
   0  10  -9 11989.3 1518.17   1
   0 -10  -9 10700.9 733.359  10
   0  10  -9 9241.06 678.627  27
   0 -10   9 10069.4 1464.79  22
   0 -10  -9 10324.4 726.740  13
   0 -10   9 7642.78 623.516  12
   0  10 -10 1252.95 421.013  20
   0 -10 -10 2609.32 421.771  13
   0 -10 -10 1757.97 389.321  10
   0  10  10 2733.06 1083.07  24
   0  10 -10 1509.87 744.807  16
   0  10 -11 245.330 550.409  16
   0 -10 -11 120.599 269.769  10
   0  10 -11 203.675 348.456  20
   0 -10 -11 245.850 266.171  13
   0  10 -12 619.758 557.046  16
   0 -10 -12 894.135 358.395  13
   0  10 -12 488.030 381.574  20
   0 -10 -12 1023.84 325.457  10
   0  10 -13 21736.1 1893.20  16
   0 -10 -13 21664.7 1134.49  13
   0 -10 -13 19695.6 954.339  10
   0  10 -13 19130.0 1030.63  20
   0 -10 -14 2707.83 510.886  13
   0  10 -14 2615.77 530.915  20
   0 -10 -14 2442.15 377.943  10
   0  10 -14 1640.15 769.497  16
   0  10 -15 35074.2 2339.41  16
   0 -10 -15 34506.4 1413.08  13
   0  10 -15 31307.2 1313.40  20
   0  10 -16 139.031 510.475  20
   0 -10 -16 284.161 286.547  13
   0 -10 -17-95.8271 274.352  13
   0  10 -17 41.9701 460.846  20
   0 -10 -18 447.297 267.104  13
   0  10 -18 60.5122 440.862  20
   0  10 -19 44343.6 1328.04  20
   0 -10 -19 42704.5 1213.61  13
   0  10  20 1322.96 380.185  28
   0 -10 -20 3662.93 358.178  13
   0 -10 -20 4587.77 559.628  18
   0  10 -20 4037.41 500.140  20
   0 -10  20 879.417 245.377  26
   0  11   0 139.614 204.760  27
   0 -11   0-108.345 517.953   4
   0  11   0 265.763 337.888  28
   0  11   0-901.543 600.290  24
   0 -11   0 158.996 191.331  10
   0 -11   0 213.227 229.385  12
   0 -11  -1 10696.6 778.068  12
   0  11  -1 8597.91 1410.93  21
   0 -11  -1 9358.92 616.106  10
   0  11   1 8452.83 1349.84  21
   0 -11   1 7251.26 1249.40   4
   0 -11  -1 8676.10 1380.39   4
   0  11   1 7652.45 968.311  28
   0  11   1 7543.16 581.708  27
   0  11  -1 8022.64 994.586  28
   0 -11   1 8609.40 581.895  10
   0  11  -1 6439.82 1313.80  24
   0  11  -1 8588.09 628.014  27
   0 -11   1 10869.5 771.120  12
   0  11   1 8584.99 1455.90  24
   0 -11   2 62216.8 1802.43  12
   0  11  -2 43191.3 3481.17  24
   0  11   2 52820.4 2419.05  28
   0 -11  -2 62868.7 1803.43  12
   0  11   2 55137.8 3676.03  24
   0  11   2 54035.2 3390.78  21
   0  11  -2 56127.3 2502.40  28
   0 -11   2 49237.5 2955.61   4
   0 -11   2 49168.0 1303.13  10
   0 -11  -2 53907.6 1472.73  10
   0  11   2 49156.1 1367.79  27
   0  11  -2 54084.9 3358.69  21
   0 -11  -2 55080.9 3301.08   4
   0  11  -2 52290.8 1473.67  27
   0  11   3 138534. 5432.34  21
   0  11   3 124876. 3750.41  28
   0 -11  -3 152799. 2757.19  12
   0  11   3 141407. 5925.38  24
   0 -11   3 152677. 2796.02  12
   0 -11  -3 137342. 5262.18   4
   0  11  -3 135994. 2365.96  27
   0 -11   3 114249. 4413.83   4
   0  11   3 126840. 2166.76  27
   0 -11  -3 134320. 2372.39  10
   0  11  -3 133027. 3870.21  28
   0  11  -3 127348. 5140.53  21
   0  11  -3 105519. 5554.31  24
   0 -11  -3 123339. 2121.25  13
   0  11   4 52086.4 3563.94  24
   0 -11   4 44800.9 2573.08  22
   0  11  -4 36292.3 3367.02  24
   0 -11   4 47716.0 1589.18  12
   0 -11  -4 51468.4 1604.59  12
   0 -11   4 35230.2 2453.63   4
   0  11   4 41887.3 1245.55  27
   0 -11  -4 49451.9 3246.83   4
   0  11  -4 48175.7 2437.68  28
   0  11   4 43079.3 2204.05  28
   0  11  -4 46015.9 1418.68  27
   0 -11  -4 45722.4 1416.51  10
   0  11   4 48893.8 3258.66  21
   0 -11  -4 43344.9 1321.94  13
   0  11  -4 46544.2 3191.41  21
   0  11  -5 3076.74 671.515  28
   0  11  -5 2394.32 711.591   1
   0  11   5 2660.95 910.836  24
   0  11   5 3171.17 373.008  27
   0 -11   5 3991.72 482.382  12
   0  11  -5 2962.92 437.355  27
   0 -11  -5 3894.56 1016.38   4
   0  11  -5 2403.13 1145.90  24
   0 -11   5 2962.60 863.446   4
   0 -11  -5 3849.81 472.851  12
   0  11  -5 2874.32 855.707  21
   0  11   5 4245.08 1119.81  21
   0 -11   5 2229.18 822.484  22
   0 -11  -5 3421.17 412.345  13
   0 -11  -5 3798.47 447.277  10
   0 -11   6 2276.74 416.886  12
   0 -11   6 2519.80 883.950   4
   0 -11  -6 3219.71 425.351  10
   0  11  -6 2737.99 431.811  27
   0  11  -6 2672.50 755.763   1
   0  11   6 3272.67 981.134  21
   0 -11  -6 4143.23 492.803  12
   0  11   6 3671.64 970.349  24
   0  11   6 2722.04 362.149  27
   0 -11  -6 2977.66 395.316  13
   0 -11  -6 3732.15 1067.58   4
   0 -11   6 2852.60 904.803  22
   0 -11  -7 36886.3 1395.57  12
   0 -11  -7 33643.9 1273.54  10
   0 -11   7 34750.4 2513.66  22
   0  11   7 34136.9 2937.72  24
   0  11  -7 33464.6 1263.10  27
   0  11   7 33950.7 2828.20  21
   0 -11   7 31885.2 1287.45  12
   0  11  -7 30138.6 2482.90   1
   0 -11  -7 34061.7 2872.75   4
   0 -11  -7 33456.7 1243.57  13
   0  11  -8 5518.13 654.311  27
   0  11   8 6360.61 1262.56  24
   0 -11  -8 7654.83 655.623  10
   0 -11  -8 6954.99 642.826  13
   0 -11   8 5290.19 582.982  12
   0 -11   9 2104.17 386.340  12
   0  11  -9 2105.00 455.245  27
   0  11  -9 2498.12 426.890  20
   0 -11  -9 2867.15 454.561  13
   0 -11  -9 3302.28 500.211  10
   0  11 -10 799.278 379.638  20
   0 -11 -10 915.491 324.675  13
   0  11 -10 43.4506 361.169  27
   0 -11 -10 1046.36 348.329  10
   0  11 -10 1241.12 642.030  16
   0 -11 -11 26965.1 1177.03  10
   0 -11 -11 27839.3 1261.47  13
   0  11 -11 27957.4 2009.86  16
   0  11 -11 24253.6 1080.21  20
   0  11 -12 5115.01 581.384  20
   0  11 -12 5186.05 981.983  16
   0 -11 -12 6456.71 664.842  13
   0 -11 -12 5956.76 581.858  10
   0 -11 -13 2125.19 369.377  10
   0  11 -13 1412.95 391.116  20
   0  11 -13 1788.04 713.046  16
   0 -11 -13 1802.17 421.242  13
   0 -11 -14 115.718 232.131  10
   0 -11 -14 487.860 377.332  13
   0  11 -14 608.571 629.969  16
   0  11 -14 145.242 397.880  20
   0  11 -15 6138.47 671.678  20
   0 -11 -15 7294.61 695.005  13
   0  11 -15 7081.93 1151.65  16
   0  11 -16 1015.62 433.203  20
   0 -11 -16 1560.93 379.279  13
   0  11 -17 965.972 419.382  20
   0 -11 -17 1039.15 331.273  13
   0 -11 -18 318.297 241.562  13
   0  11 -18-97.3073 339.964  20
   0  11  18 210.455 409.412  28
   0  11 -19 4891.01 486.036  20
   0  11  19 2116.67 461.974  28
   0 -11 -19 5354.45 445.005  13
   0 -11  19 1919.75 343.085  26
   0 -11 -20 12121.2 623.490  18
   0 -12   0 30363.9 2512.06   4
   0  12   0 35417.8 2936.45  21
   0  12   0 32265.9 2053.77  28
   0 -12   0 34656.9 1211.09  10
   0  12   0 30105.0 3045.95  24
   0  12   0 31787.6 1210.48  27
   0 -12  -1 208.733 189.536  10
   0  12  -1 71.5599 224.489  27
   0 -12  -1 92.1583 233.456  12
   0  12   1-788.773 563.756  28
   0  12  -1 418.246 446.032  28
   0 -12  -1 1340.87 673.205   4
   0  12   1 224.459 244.180  27
   0  12  -1-845.392 638.249  21
   0  12   1-1326.71 830.258  24
   0  12  -1-67.3479 681.429  24
   0 -12   1 1659.55 758.000   4
   0 -12   1 105.527 179.111  10
   0  12   1-912.602 625.825  21
   0 -12   1 337.259 284.201  12
   0  12  -2 3324.57 736.344  28
   0 -12  -2 3311.43 959.242   4
   0  12   2 2637.37 395.982  27
   0  12   2 2424.11 886.947  24
   0  12  -2 1231.96 781.458  24
   0 -12   2 2840.82 356.187  10
   0  12  -2 2901.86 446.044  27
   0 -12  -2 3047.83 411.986  10
   0  12   2 1900.85 799.560  21
   0  12   2 2333.32 734.855  28
   0 -12   2 3192.06 507.932  12
   0  12  -2 2832.21 935.196  21
   0 -12  -2 3779.45 528.644  12
   0 -12   3 472.705 300.568  12
   0 -12  -3 1235.53 350.775  12
   0  12  -3 655.366 299.415  27
   0 -12   3 222.103 552.902   4
   0  12   3 1513.91 711.451  21
   0 -12  -3-19.2195 771.240   4
   0  12  -3-137.666 397.760  28
   0  12  -3 3161.71 1291.63  24
   0  12   3 1394.11 632.013  28
   0  12   3 610.148 281.241  27
   0  12  -3-1038.49 638.938  21
   0  12   3-367.129 485.160  24
   0 -12  -3 818.289 328.710  10
   0  12  -3-2038.67 651.138   1
   0 -12   4 44802.9 1607.89  12
   0 -12  -4 44035.4 3189.07   4
   0  12   4 38933.1 1303.68  27
   0 -12  -4 43147.5 1437.57  10
   0  12   4 44587.1 3354.79  21
   0 -12  -4 48943.8 1658.08  12
   0  12  -4 41560.5 2374.22  28
   0  12  -4 43762.5 3117.97   1
   0  12   4 45123.5 3537.31  24
   0 -12  -4 42297.0 1346.54  13
   0  12  -4 42908.4 1471.37  27
   0  12   4 37297.2 2340.99  28
   0  12   5 1683.37 735.445  28
   0 -12   5 856.203 350.731  12
   0 -12  -5 753.032 412.566  12
   0  12  -5 883.439 741.785  28
   0  12   5 1092.92 332.811  27
   0 -12  -5 765.567 308.675  13
   0 -12  -5 999.366 294.097  10
   0  12  -5 1048.83 395.799  27
   0 -12   6 47663.9 1630.27  12
   0 -12  -6 55339.8 1605.15  13
   0  12   6 51124.3 2653.05  28
   0 -12  -6 57223.0 1684.63  10
   0 -12  -6 62286.9 1871.18  12
   0  12  -6 57692.6 1742.28  27
   0  12   6 54950.2 1488.24  27
   0  12   7 26311.0 1929.00  28
   0 -12  -7 28124.8 1282.06  12
   0 -12  -7 25707.2 1174.73  10
   0 -12  -7 24267.0 1095.80  13
   0  12  -7 24513.4 1229.64  27
   0  12  -8 2273.62 535.229  27
   0 -12  -8 4935.31 571.666  10
   0 -12   8 2749.87 464.020  12
   0 -12  -8 4102.88 503.545  13
   0 -12  -9 17913.0 992.868  10
   0  12  -9 14812.4 1018.55  27
   0 -12  -9 15534.6 942.213  13
   0  12 -10 371.800 332.798  27
   0  12 -10 451.535 282.756  20
   0 -12 -10 735.760 329.916  13
   0  12 -10 252.088 502.788  16
   0 -12 -10 580.643 305.756  10
   0 -12  10 428.525 253.171  12
   0 -12 -11 9748.68 733.992  10
   0  12 -11 8879.92 1170.76  16
   0  12 -11 7752.29 628.444  20
   0 -12 -11 9610.65 771.886  13
   0 -12 -12 343.559 322.812  13
   0 -12 -12 149.751 253.321  10
   0  12 -12 248.803 527.578  16
   0  12 -12-176.551 359.530  20
   0 -12 -13 10931.1 838.627  13
   0  12 -13 9604.27 712.480  20
   0 -12 -13 10101.9 702.560  10
   0  12 -13 10745.8 1314.59  16
   0 -12 -14 190.404 343.498  13
   0  12 -14 367.604 613.701  16
   0 -12 -14 148.895 238.682  10
   0  12 -14-135.715 439.881  20
   0  12 -14 60.8163 362.825  11
   0  12  15 1400.59 788.748  28
   0 -12 -15 1960.02 269.034  10
   0  12 -15 1479.76 682.552  16
   0 -12 -15 1993.48 411.750  13
   0  12 -15 1079.46 379.037  20
   0  12 -16-110.107 402.059  20
   0 -12 -16 948.349 337.250  13
   0  12  16 1050.34 622.022  28
   0 -12 -17 617.474 279.023  13
   0  12 -17 208.172 336.255  20
   0  12  17 857.105 480.395  28
   0 -12 -18 2623.32 361.989  13
   0  12 -18 2375.38 382.135  20
   0  12  18 1012.74 443.367  28
   0 -12  18 656.164 318.283  26
   0 -13   0-502.998 265.284  10
   0  13   0 623.001 691.192  28
   0  13   0-77.5151 302.598  27
   0 -13   0 72.6200 264.104  12
   0  13   1 8997.52 1297.97  28
   0  13   1 7458.23 686.246  27
   0 -13  -1 8794.44 682.281  10
   0 -13   1 9710.69 828.549  12
   0  13  -1 8584.24 699.149  27
   0  13  -1 9102.25 1279.82  28
   0 -13  -1 9800.12 844.361  12
   0 -13   1 9320.60 660.470  10
   0  13  -2 10092.9 784.180  27
   0 -13  -2 13279.8 955.871  12
   0 -13   2 11271.6 719.785  10
   0  13   2 9681.63 754.613  27
   0 -13   2 10903.9 951.023  26
   0  13   2 10581.4 1386.44  28
   0 -13  -2 11354.6 775.959  10
   0 -13   2 11992.6 875.668  12
   0  13  -2 11889.8 1491.90  28
   0  13  -3 10339.7 794.816  27
   0  13   3 8695.63 705.432  27
   0 -13   3 8764.97 961.058  26
   0 -13   3 10438.3 840.570  12
   0  13   3 10318.4 1313.92  28
   0  13  -3 10254.8 1365.13  28
   0 -13  -3 9733.32 718.310  10
   0 -13  -3 11411.2 886.640  12
   0 -13  -4 2910.77 457.953  10
   0  13   4 3128.49 446.491  27
   0  13   4 2476.96 844.131  28
   0  13  -4 3575.61 548.300  27
   0 -13  -4 3796.52 565.928  12
   0 -13   4 3638.84 534.820  12
   0  13  -4 4211.64 897.972  28
   0 -13  -5 31149.1 1275.95  10
   0  13  -5 27939.2 1971.14  28
   0 -13  -5 32061.7 1228.18  13
   0  13   5 31564.4 1203.46  27
   0 -13   5 29638.8 1321.14  12
   0  13  -5 32678.4 1385.74  27
   0 -13  -5 36194.6 1486.72  12
   0  13   5 32108.2 2337.16  28
   0 -13  -6 245.704 314.328  12
   0 -13  -6 358.918 298.917  10
   0  13   6 273.874 275.733  27
   0  13  -6 133.496 319.500  27
   0 -13   6-36.9063 274.450  12
   0  13   6-167.717 597.885  28
   0 -13  -6 119.977 234.192  13
   0  13   7 13605.5 1583.39  28
   0  13  -7 15650.8 1004.26  27
   0 -13  -7 14479.2 877.233  13
   0 -13   7 12484.6 847.468  12
   0 -13  -7 17170.8 1036.18  12
   0 -13  -7 15354.4 935.902  10
   0  13  -8 11673.7 892.117  27
   0  13   8 11856.3 1503.13  28
   0 -13   8 9779.17 742.190  12
   0 -13  -8 11943.1 794.599  13
   0 -13  -8 11851.0 835.783  10
   0 -13  -8 12887.4 899.152  12
   0  13  -9 5249.61 918.085  16
   0  13  -9 4656.45 639.489  27
   0 -13  -9 5912.93 611.004  10
   0  13   9 5612.66 1101.14  28
   0 -13  -9 5421.50 575.691  13
   0 -13   9 2768.06 440.235  12
   0  13  10 11785.6 1521.77  28
   0 -13 -10 13567.0 851.344  13
   0 -13 -10 14319.8 896.584  10
   0  13 -10 13144.7 1371.06  16
   0 -13 -11 257.762 315.926  13
   0  13 -11-108.338 555.636  16
   0  13  11 97.9350 718.284  28
   0 -13 -11-124.872 319.192  10
   0  13  12 1434.32 878.603  28
   0 -13 -12 1800.27 384.055  10
   0 -13 -12 2084.61 447.179  13
   0  13 -12 1505.44 685.793  16
   0  13 -13 6387.68 983.056  16
   0  13  13 4933.93 1040.83  28
   0  13 -13 5142.42 504.729  20
   0 -13 -13 6246.15 564.440  10
   0 -13 -13 7113.06 664.884  13
   0 -13 -14 675.955 324.944  13
   0  13 -14-9.98661 316.812  11
   0 -13 -14 345.229 238.202  10
   0  13 -14 401.907 497.920  16
   0  13  14 821.432 655.342  28
   0  13 -14-371.423 387.133  20
   0  13  15 766.328 546.825  28
   0 -13 -15 870.172 320.183  13
   0  13 -15 180.428 313.946  20
   0  13  16 1858.59 573.361  28
   0 -13  16 1187.42 357.951  26
   0  13 -16 1204.75 310.462  20
   0  13  17 479.874 395.136  28
   0 -13  17-210.807 304.089  26
   0 -13 -17 52.0402 243.266  13
   0 -14   0 4143.90 492.449  10
   0  14   0 4921.76 995.802  28
   0 -14   0 5404.72 670.138  12
   0  14   0 3413.63 544.410  27
   0 -14   1 1327.60 308.580  10
   0  14  -1 894.241 387.568  27
   0  14  -1 2466.92 760.321  28
   0 -14  -1 1171.52 322.701  10
   0 -14  -1 1299.27 425.367  12
   0  14   1 728.059 373.164  27
   0  14   1 1103.43 626.970  28
   0 -14   1 1562.19 445.170  12
   0  14   2-159.842 296.878  27
   0  14  -2 32.0234 441.819  28
   0 -14   2-74.8795 308.857  12
   0 -14  -2-161.986 264.640  10
   0  14  -2-350.080 386.560  27
   0 -14  -2-50.5777 367.848  12
   0  14   2-299.262 665.342  28
   0  14   3 10155.4 1349.49  28
   0  14  -3 7256.17 765.204  27
   0 -14  -3 8406.11 695.406  10
   0 -14  -3 10264.8 868.655  12
   0 -14   3 8019.92 758.170  12
   0  14  -3 8009.12 1149.60  28
   0  14   3 7824.70 680.225  27
   0 -14   3 9127.76 902.031  26
   0 -14  -4 1471.86 436.497  12
   0  14  -4 1377.85 598.816  28
   0 -14  -4 1131.50 327.043  10
   0 -14   4 956.829 378.916  12
   0  14  -4 1255.82 462.569  27
   0  14   4 1027.61 663.885  28
   0  14   4 629.773 336.888  27
   0 -14   4 1012.55 445.990  26
   0  14   5 19580.8 1000.92  27
   0 -14  -5 19454.2 990.319  13
   0 -14   5 19510.4 1071.10  12
   0 -14   5 17238.8 1205.82  26
   0  14   5 21641.6 1834.60  28
   0  14  -5 19324.2 1159.14  27
   0 -14  -5 22682.4 1198.73  12
   0 -14  -5 19249.1 1005.75  10
   0  14   6 3226.72 462.995  27
   0 -14  -6 2934.78 459.407  10
   0 -14  -6 2715.32 417.613  13
   0 -14  -6 3505.93 539.363  12
   0  14  -6 2510.82 532.213  27
   0  14   6 3024.97 951.666  28
   0 -14   6 2004.46 436.354  12
   0 -14   6 2699.50 591.559  26
   0 -14   7 623.327 316.780  12
   0  14  -7 377.200 353.325  27
   0  14   7 1161.10 707.941  28
   0 -14  -7 858.669 352.049  10
   0 -14  -7 391.757 303.209  12
   0 -14  -7 899.868 315.563  13
   0 -14  -8 20952.3 1070.71  10
   0  14  -8 17442.1 1455.81  16
   0  14   8 20215.9 1720.37  28
   0 -14   8 13790.4 871.796  12
   0 -14  -8 19913.6 994.121  13
   0  14  -8 16483.7 1136.66  27
   0 -14  -9 24194.1 1112.23  13
   0 -14  -9 24939.9 1184.83  10
   0  14  10 11428.0 1357.83  28
   0 -14 -10 12068.3 795.065  13
   0  14 -10 10225.0 1168.67  16
   0 -14 -10 13084.3 839.087  10
   0 -14 -11 1371.70 369.558  13
   0  14 -11 776.318 524.953  16
   0  14  11 182.093 618.022  28
   0 -14 -11 1324.91 354.840  10
   0  14 -12-309.025 502.823  16
   0 -14 -12-148.303 286.618  13
   0 -14 -12 135.585 244.598  10
   0  14  12-53.9571 606.597  28
   0 -14 -13 1062.23 338.391  13
   0  14 -13 618.477 333.746  11
   0  14  13 723.071 586.646  28
   0 -14 -13 1180.35 297.198  10
   0 -14  13 486.223 392.434  26
   0  14 -13-12.9021 462.874  16
   0  14  14 8440.50 992.697  28
   0 -14  14 5935.42 642.280  26
   0  14 -14 7833.12 870.550  16
   0 -14  15 243.386 321.358  26
   0 -14 -15 1080.57 319.010  13
   0  14  15 250.018 460.532  28
   0 -14 -16 6452.03 462.836  13
   0 -14  16 2234.46 346.050  26
   0  15   0 208.004 515.741  28
   0 -15   0-16.2388 342.358  12
   0 -15   0 55.0241 218.995  10
   0  15   0-153.305 321.182  27
   0 -15  -1 3552.03 573.675  12
   0  15   1 3918.33 898.242  28
   0  15   1 3043.23 543.589  27
   0 -15  -1 2965.69 439.742  10
   0  15  -1 2237.23 524.403  27
   0  15  -1 2698.73 756.970  28
   0 -15   1 2808.66 442.432  10
   0 -15   1 3208.93 561.539  12
   0  15   2 3537.14 846.362  28
   0  15   2 2821.68 511.906  27
   0  15  -2 2937.83 581.557  27
   0 -15  -2 4652.31 645.158  12
   0 -15   2 4023.65 575.565  12
   0 -15  -2 3429.32 476.950  10
   0  15  -2 3801.71 892.611  28
   0  15  -3 52.8330 599.404  28
   0  15   3 296.091 309.984  27
   0  15   3 147.576 628.340  28
   0 -15  -3 526.728 364.838  12
   0  15  -3-9.18230 379.805  27
   0 -15  -3 129.055 269.181  10
   0 -15   3 414.194 335.603  12
   0 -15  -4 3970.76 523.108  10
   0 -15   4 2566.29 581.417  26
   0  15  -4 2908.57 796.133  28
   0 -15  -4 4318.53 597.166  12
   0  15   4 3517.87 544.674  27
   0  15  -4 2766.42 592.320  27
   0  15   4 3022.32 931.405  28
   0 -15   4 3601.62 545.801  12
   0 -15   5 342.023 328.287  12
   0  15   5 703.309 732.924  28
   0 -15   5-79.3298 434.359  26
   0  15   5 590.084 322.538  27
   0  15  -5 204.986 421.040  27
   0 -15  -5 487.875 346.632  12
   0 -15  -5 726.115 350.662  10
   0  15   6 5059.81 534.278  27
   0  15  -6 4239.64 676.208  27
   0 -15   6 4214.02 653.060  26
   0 -15  -6 4528.36 568.066  10
   0  15   6 5758.17 1081.09  28
   0 -15  -6 4386.78 587.592  12
   0 -15   6 4019.18 542.531  12
   0  15  -7 56001.4 2364.85  16
   0 -15   7 50537.1 1550.19  12
   0  15   7 74181.5 3079.63  28
   0 -15  -7 64490.1 1699.25  13
   0  15  -7 63171.8 1926.62  27
   0 -15  -7 68473.9 1832.80  10
   0 -15  -7 64775.9 1838.46  12
   0 -15   7 54052.8 1946.78  26
   0 -15   8 367.328 395.746  26
   0  15  -8 747.679 496.219  16
   0  15   8 908.977 713.963  28
   0 -15   8 607.061 299.033  12
   0 -15  -8 684.112 284.052  13
   0 -15  -8 801.164 340.817  10
   0  15   9 3702.86 932.901  28
   0 -15  -9 5716.56 586.482  10
   0 -15   9 3688.37 616.887  26
   0 -15   9 2526.74 374.788  12
   0  15  -9 5567.97 820.227  16
   0 -15  -9 5971.34 560.126  13
   0 -15 -10 5949.07 550.786  13
   0 -15  10 4138.04 611.563  26
   0 -15 -10 6417.36 593.486  10
   0  15 -10 3601.30 680.503  16
   0  15  10 5001.99 940.739  28
   0  15  11 30471.3 1809.43  28
   0 -15 -11 35796.8 1204.11  13
   0 -15  11 25002.9 1194.51  26
   0 -15 -11 36334.0 1241.56  10
   0  15 -11 28504.1 1554.05  16
   0  15 -12 2823.28 473.756  11
   0 -15 -12 4010.03 442.760  13
   0 -15 -12 3755.77 432.706  10
   0 -15  12 2060.02 461.462  26
   0  15 -12 2327.55 554.505  16
   0  15  12 1451.98 638.143  28
   0  15  13 2421.61 631.093  28
   0 -15  13 987.686 382.154  26
   0  15 -13 418.297 250.996  11
   0 -15 -13 3483.42 415.522  13
   0  15 -13 1731.72 477.455  16
   0 -15  14 79.7658 281.123  26
   0  15  14 355.924 352.726  28
   0 -16   0 686.751 377.734  12
   0  16   0 603.448 386.181  27
   0  16   0 949.319 693.707  28
   0  16  -1 1964.25 506.427  27
   0  16   1 2319.53 483.429  27
   0 -16  -1 2297.83 415.889  10
   0  16   1 1986.53 760.050  28
   0 -16  -1 2722.73 507.394  12
   0  16  -1 2743.39 789.219  28
   0 -16   1 2763.36 522.040  12
   0  16  -2 2041.00 669.128  28
   0  16   2 2117.36 468.009  27
   0  16  -2 1972.62 497.071  27
   0 -16  -2 2080.46 391.439  10
   0 -16  -2 2373.28 522.285  12
   0  16   2 2473.93 789.789  28
   0 -16   2 2187.11 474.447  12
   0 -16   3-19.5193 328.910  12
   0 -16  -3 244.855 315.411  12
   0  16  -3-295.063 411.651  27
   0  16   3 176.193 590.355  28
   0 -16  -3 167.325 278.778  10
   0  16   3 6.00172 304.736  27
   0 -16  -4 3002.06 517.491  12
   0 -16  -4 2588.94 419.609  10
   0  16  -4 1966.77 509.380  27
   0  16   4 1721.40 433.837  27
   0  16   4 3149.21 833.533  28
   0 -16   4 1973.12 437.528  12
   0  16  -5 12053.7 940.819  27
   0 -16  -5 15561.5 947.711  12
   0 -16  -5 14695.3 844.810  10
   0 -16   5 7457.62 728.923  26
   0  16   5 19107.1 1550.48  28
   0 -16   5 12620.8 810.019  12
   0  16   5 13654.0 813.556  27
   0  16  -6 2639.00 567.773  16
   0  16   6 4727.43 932.956  28
   0 -16  -6 3650.77 481.811  10
   0 -16  -6 3351.79 491.344  12
   0 -16   6 2399.13 408.053  12
   0 -16   6 1538.74 438.116  26
   0  16   7-525.530 626.386  28
   0 -16   7 74.8378 333.354  26
   0 -16   7 381.419 252.699  12
   0 -16  -7 154.367 209.573  12
   0 -16  -7 521.770 318.169  10
   0  16  -7-143.130 352.797  16
   0 -16   8 21583.4 875.281  12
   0  16  -8 29755.6 1487.21  16
   0  16   8 37291.5 1949.60  28
   0 -16   8 24623.6 1158.51  26
   0 -16  -8 42695.8 1357.07  10
   0  16   9 24036.2 1537.24  28
   0 -16  -9 23641.2 912.013  13
   0 -16   9 12851.2 617.659  12
   0 -16  -9 33549.1 1172.72  10
   0  16  -9 23448.7 1281.32  16
   0 -16   9 17913.6 969.776  26
   0  16 -10 4524.60 559.507  11
   0  16 -10 4010.55 563.527  16
   0  16  10 4112.73 747.359  28
   0 -16  10 2606.21 436.783  26
   0 -16 -10 4494.69 420.456  13
   0  16 -11-175.837 333.607  11
   0  16  11-301.357 480.170  28
   0  16 -11 251.410 345.383  16
   0 -16  11-178.773 339.030  26
   0 -16  12 247.663 269.487  26
   0  16  12 662.095 422.327  28
   0  17   0 227.195 373.374  28
   0  17   0-242.388 321.952  27
   0 -17   0-99.7041 303.661  12
   0  17   1 669.597 496.765  28
   0  17  -1-80.4235 297.146  27
   0  17  -1 231.673 346.582  28
   0 -17  -1 397.356 315.724  12
   0 -17   1 200.236 271.885  12
   0 -17  -2 683.646 346.676  12
   0  17   2 870.171 560.643  28
   0 -17   2 629.697 293.246  12
   0 -17   3 5049.53 532.853  12
   0 -17  -3 5878.58 607.718  12
   0  17   3 6713.68 913.975  28
   0 -17  -4 3258.15 478.045  12
   0 -17   4 2727.87 406.162  12
   0  17  -4 1797.67 438.597  16
   0  17   4 3588.06 736.098  28
   0 -17   5 16628.8 804.782  12
   0  17  -5 15414.8 955.480  16
   0 -17   6 9364.72 585.430  12
   0  17  -6 10514.7 783.986  16
   0  17  -7-440.160 283.257  16
   0  17   7 508.050 441.945  28
   0 -17   7 262.614 211.776  12
   0  17  -8 7486.01 666.364  11
   0  17   8 10486.1 926.916  28
   0  17  -9 521.191 287.055  11
   0  17   9 828.062 401.086  28
   0 -18   0 718.967 322.421  12
   0 -18  -1 2383.63 403.726  12
   0 -18   1 1906.09 371.721  12
   0 -18   2 8358.32 564.782  12
   0 -18  -2 8051.79 590.312  12
   0 -18  -3 227.821 258.725  12
   0 -18   3 528.097 237.055  12
   0 -18   4 537.125 213.766  12
   1   0   0 97.7540 257.202  22
  -1   0   0 364.169 174.114  23
  -1   0   0 80.7506 179.611   3
  -1   0   1 178168. 2115.72   3
  -1   0   1 193123. 2703.23  23
   1   0  -1 175864. 2345.64  22
  -1   0  -1 193100. 1871.64  23
   1   0   1 194153. 1440.01  24
   1   0  -1 192835. 2531.05   4
   1   0   1 184754. 2210.85  22
  -1   0  -1 182284. 2693.99   3
   1   0   2 944.554 237.690  22
  -1   0   2 740.713 111.176  21
   1   0  -2 832.062 282.028   4
  -1   0  -2 714.647 307.125   3
  -1   0  -2 471.404 93.6824  23
  -1   0  -2 650.042 103.720   4
   1   0   2 485.514 92.0929  24
  -1   0   2 1018.69 182.884   3
  -1   0   2 742.808 265.331  23
  -1   0  -3 165326. 1708.93   4
   1   0   3 148963. 1482.59  24
   1   0  -3 157751. 2037.23   2
  -1   0   3 148568. 1353.09   3
   1   0   3 166197. 2075.12  22
   1   0  -3 173597. 2977.10   4
  -1   0  -3 167893. 2837.88   3
  -1   0   3 177116. 2981.02  23
   1   0   4 42267.5 1127.42  22
   1   0  -4 40990.2 1072.71   2
   1   0  -4 44277.8 1677.27   4
  -1   0  -4 42534.2 1484.42   3
   1   0  -4 43722.0 1231.24  25
  -1   0  -4 43403.8 1149.14   4
  -1   0   4 43110.7 1585.28  23
  -1   0   5 172454. 3356.71  23
   1   0   5 170105. 2413.74  22
   1   0  -5 178377. 3657.37   4
  -1   0  -5 172324. 3007.58   3
   1   0  -5 169957. 2283.93   2
  -1   0   6 5927.17 775.901  23
  -1   0  -6 6573.69 653.668   5
  -1   0   6 5095.79 337.322  21
  -1   0  -6 5569.94 618.404  25
   1   0  -6 6243.62 840.176   4
   1   0   6 5901.04 557.684  22
   1   0  -6 6699.91 502.541   2
  -1   0  -6 7011.57 687.131   4
   1   0  -6 6377.96 683.214   6
  -1   0  -6 6478.15 624.138   3
  -1   0  -7 67905.0 2389.67   4
  -1   0  -7 59294.6 2055.87   5
   1   0  -7 57170.3 1925.22  25
   1   0   7 57921.1 1664.61  22
  -1   0  -7 56137.4 1760.44   3
   1   0  -7 55532.7 1924.96   5
  -1   0   7 58753.7 2389.84  23
  -1   0   7 46260.1 1056.57  21
   1   0  -7 60347.8 2689.72   4
  -1   0  -7 56782.2 2022.41  25
   1   0  -7 57323.0 1444.49   2
   1   0  -7 60683.6 2191.42   6
  -1   0  -8 18252.2 1259.47   5
  -1   0  -8 16462.0 1207.55  25
  -1   0  -8 14713.5 919.123   3
   1   0   8 15861.7 979.118  22
   1   0  -8 17625.3 1289.99   6
  -1   0  -8 17513.5 1456.16   4
   1   0  -8 15798.2 803.796   2
  -1   0   8 11114.5 631.469  21
   1   0  -8 15890.3 1576.52   4
  -1   0   8 16437.2 1439.12  23
   1   0  -8 16182.4 1155.44   5
   1   0  -8 15679.7 1129.10  25
   1   0  -9 2752.20 635.673   6
   1   0   9 1838.49 676.295  22
   1   0  -9 2580.18 572.648  25
   1   0  -9 2234.76 593.491   5
  -1   0  -9 2788.80 658.661   5
  -1   0  -9 3039.81 614.765  25
   1   0  -9 2598.01 359.828   2
  -1   0  -9 2575.61 799.326   4
  -1   0   9 2324.78 925.949  23
  -1   0   9 1820.75 311.844  21
   1   0  -9 2245.23 825.765   4
   1   0 -10 88354.5 3972.87   4
   1   0 -10 84061.0 2916.51   5
  -1   0  10 82226.7 3473.42  23
   1   0  10 82302.2 2352.73  22
  -1   0 -10 95274.0 3818.54   4
   1   0 -10 98376.6 3431.77   6
   1   0  10 75040.4 2482.11  24
  -1   0 -10 95720.5 3244.16   5
   1   0 -10 87239.8 2963.58  25
  -1   0 -10 91721.5 3227.41  25
  -1   0 -11 10066.3 1380.63   4
  -1   0  11 11550.9 1465.06  23
   1   0 -11 10826.9 1210.94   5
   1   0 -11 11230.9 1323.25   6
   1   0 -11 11306.9 1160.27  25
   1   0  11 12597.2 1083.55  22
   1   0 -11 11360.1 1625.51   4
  -1   0 -11 13596.4 1379.23   5
   1   0  11 9704.31 971.722  24
  -1   0 -11 12396.9 1291.61  25
   1   0 -12 7830.34 1037.98  25
   1   0 -12 7820.22 1458.53   4
   1   0 -12 8391.13 1157.73   5
   1   0  12 8034.60 966.608  24
  -1   0 -12 9580.78 1273.04   5
  -1   0 -12 9379.82 1352.44   4
  -1   0 -12 9013.00 1187.23  25
  -1   0  12 5751.94 1115.48  23
   1   0  12 5515.30 852.013  21
  -1   0 -13 129325. 4564.26  25
  -1   0 -13 141911. 4743.75   5
  -1   0  13 85614.9 4203.44  23
   1   0 -13 131494. 4453.00   5
   1   0 -13 114986. 4086.51  25
   1   0  13 68713.8 2907.80  21
  -1   0 -14 42931.9 1398.74   8
   1   0 -14 41227.1 2689.78   5
   1   0 -14 38070.8 1239.27   7
   1   0 -14 37600.5 1220.70   8
  -1   0 -14 39809.7 2621.38  25
  -1   0 -14 36272.2 1154.24   7
  -1   0 -14 41623.1 2715.95   5
  -1   0 -15 1173.37 743.809   5
  -1   0 -15 317.532 323.215  18
  -1   0 -15 540.144 252.642   7
   1   0 -15 623.953 251.496   7
  -1   0 -15 442.414 268.252   8
   1   0 -15 813.868 284.380   8
  -1   0 -15 1383.42 544.079  25
   1   0 -16 123.783 237.805   8
  -1   0 -16 686.878 371.863  18
   1   0 -16 403.453 274.827   7
  -1   0 -16-68.9694 309.290   8
  -1   0 -16 150.754 258.586   7
  -1   0  16 218.026 691.658  24
  -1   0 -16 1157.35 491.602  25
   1   0 -17 83065.8 2112.78   8
   1   0 -17 81442.1 2060.88   7
  -1   0 -17 79669.5 1924.45   7
   1   0 -17 84108.1 2977.09  15
  -1   0 -17 87888.2 2233.25   8
   1   0 -18 2578.11 481.367   7
  -1   0 -18 1969.36 730.974  15
  -1   0 -18 2091.68 514.308   8
  -1   0 -18 2275.01 456.324   7
   1   0 -18 2353.39 721.364  15
   1   0 -18 1684.79 468.941   8
  -1   0 -18 2092.97 580.479  18
  -1   0 -19 19236.4 1094.41   8
  -1   0 -19 17234.1 1475.81  15
   1   0 -19 19676.5 1090.73   7
   1   0 -19 19227.3 1103.89   8
  -1   0 -19 17632.2 1251.43  18
  -1   0 -19 17530.4 1000.54   7
  -1   0 -20 946.932 584.262  15
   1   0 -20 742.776 397.860   7
   1   0 -20 1400.76 730.455  15
  -1   0 -20 1173.39 381.963   7
  -1   0 -20 1343.37 432.599   8
  -1   0 -20 1202.33 573.271  18
  -1   0 -21 31869.5 1421.31   8
  -1   0 -21 32146.9 1696.09  15
   1   0 -21 34168.4 1328.36   7
  -1   0 -21 33756.9 1222.01   7
  -1   0 -22-357.420 445.494  18
   1   0 -22 200.088 519.707  15
  -1   0 -22 443.513 281.872   7
  -1   0 -22 136.000 311.931   8
   1   0 -22-106.749 284.007   7
  -1   0 -22-206.838 408.549  15
   1   0 -23 10524.9 680.583   7
  -1   0 -23 8645.66 746.248  15
  -1   0 -23 10152.1 649.728   7
   1   0 -24 1933.14 323.513   7
   1   1 -24 485.973 207.616   7
   1   1 -24 580.571 387.154  15
  -1  -1 -23 692.348 313.958   7
   1   1 -23 205.989 416.677  15
   1   1 -23-172.545 218.478   7
  -1  -1 -23 60.3808 331.587  18
   1   1 -22 854.679 282.019   7
  -1  -1 -22 495.597 404.741  18
  -1  -1 -22 1250.83 357.804   7
  -1  -1 -22 793.879 382.536   8
  -1  -1 -22 967.547 431.037  15
   1   1 -22 1071.14 575.824  15
  -1  -1 -21 8746.65 837.378   8
  -1  -1 -21 8363.60 906.963  15
  -1  -1 -21 9399.05 723.383   7
  -1  -1 -21 7532.74 849.171  18
   1   1 -21 9363.80 1112.36  15
   1   1 -21 7824.90 659.300   7
  -1  -1 -20 27421.2 1492.56  18
   1   1 -20 30216.1 1871.16  15
  -1  -1 -20 29180.9 1224.58   7
  -1  -1 -20 29349.0 1353.26   8
   1   1 -20 26817.6 1193.33   7
  -1  -1 -20 28931.6 1676.85  15
   1   1 -19 2408.54 475.024   7
   1   1 -19 2241.67 748.206  15
  -1  -1 -19 3110.00 571.941   8
   1   1 -19 2705.83 478.875   8
  -1  -1 -19 2864.60 609.420  18
  -1  -1 -19 3700.20 776.625  15
  -1  -1 -19 3730.34 527.394   7
  -1  -1 -18 6528.58 804.864  18
  -1  -1 -18 5054.11 917.686  15
  -1  -1 -18 6359.41 639.954   7
  -1  -1 -18 6885.87 696.194   8
   1   1 -18 6439.98 646.916   7
   1   1 -18 5346.24 589.735   8
  -1  -1 -17 5188.44 618.028   8
  -1  -1 -17 6112.55 751.209  18
   1   1 -17 5986.50 683.476  20
  -1  -1 -17 5018.76 597.190   7
   1   1 -17 5928.99 618.241   7
  -1  -1 -17 5248.52 988.297  15
   1   1 -17 5488.90 615.184   8
  -1  -1 -16 13125.2 1603.28  25
  -1   1  16 10810.5 1651.66  24
  -1  -1 -16 14950.9 862.712   7
   1   1 -16 13715.5 853.297   8
  -1  -1 -16 15549.8 961.293   8
   1   1 -16 15393.4 814.594  20
  -1  -1 -16 16873.7 1387.44  15
   1   1 -16 15408.2 860.976   7
  -1  -1 -16 15065.8 1816.60   5
  -1   1  15 59064.9 3553.34  24
   1   1 -15 69015.0 1614.71  20
   1   1 -15 73013.5 1778.33   8
  -1  -1 -15 88469.4 4099.94   5
  -1  -1 -15 78754.8 3781.32  25
  -1  -1 -15 73608.0 1756.31   7
  -1  -1 -15 79260.3 2027.06   8
   1   1 -15 72762.0 1750.71   7
   1   1 -14 48849.4 2926.08   5
  -1  -1 -14 51065.2 2949.11  25
  -1  -1 -14 46209.6 1328.34   7
  -1  -1 -14 49607.1 1534.16   8
   1   1 -14 43927.3 1286.57   7
  -1   1  14 40409.2 2869.10  24
  -1  -1 -14 55040.0 3129.34   5
  -1  -1 -13 7574.55 1106.39  25
  -1   1  13 6196.12 1225.22  23
  -1  -1 -13 8035.71 1338.11   4
   1   1 -13 7270.88 1146.33   5
  -1  -1 -13 8325.26 1245.74   5
   1   1 -12 10418.7 1271.56   5
   1  -1  12 10063.0 1009.52  22
  -1   1  12 9601.91 1318.09  23
  -1  -1 -12 12993.3 1363.42  25
  -1  -1 -12 9683.19 1455.74   4
  -1  -1 -12 13011.2 1439.68   5
   1  -1  12 7756.00 938.501  24
   1   1 -12 10497.7 1334.77   6
  -1  -1 -11 40721.3 2306.16   5
   1   1 -11 36649.2 2146.11  25
  -1   1  11 32724.9 2263.79  23
   1  -1  11 33424.1 1741.98  22
  -1  -1 -11 36188.4 2536.34   4
   1   1 -11 37554.8 2146.30   5
  -1  -1 -11 36647.6 2145.53  25
   1   1 -11 38096.6 2250.96   6
  -1  -1 -10 24021.0 1900.80   4
  -1   1  10 22130.7 1744.71  23
   1   1 -10 22789.8 1161.11   2
   1   1 -10 23273.4 1585.58   5
   1   1 -10 24961.3 1722.65   6
   1  -1  10 22506.0 1401.79  22
  -1  -1 -10 25409.4 1674.87  25
   1   1 -10 21789.8 1551.13  25
  -1  -1 -10 25116.7 1699.46   5
   1  -1   9 74899.2 2358.59  22
   1   1  -9 71607.5 2611.30  25
   1   1  -9 70505.9 1948.61   2
  -1  -1  -9 72278.8 2965.17   4
   1   1  -9 75965.0 2780.76   6
   1   1  -9 70999.5 2528.89   5
  -1  -1  -9 76525.4 2724.89   5
  -1  -1  -9 69380.0 2553.43  25
   1   1  -8 321.288 384.436   5
  -1  -1  -8 623.864 393.528   4
  -1  -1  -8 423.615 315.609  25
  -1  -1  -8 556.715 380.937   5
   1   1  -8 402.713 347.913   6
   1   1  -8 156.164 317.328  25
   1  -1   8 186.135 446.206  23
  -1   1   8 654.766 280.532  21
   1  -1   8 399.697 455.203  22
   1   1  -8 521.438 293.661   2
   1   1  -7 45199.3 1799.52  25
   1   1  -7 45358.3 1476.12   2
  -1  -1  -7 45048.6 1837.24   4
  -1  -1  -7 41346.2 1720.90  25
   1   1  -7 42737.6 1870.07   6
   1   1  -7 44124.9 2599.94   4
   1   1  -7 43008.3 1710.82   5
  -1  -1  -7 44229.0 1765.94   5
   1  -1   7 44673.5 1643.96  22
   1  -1   7 43725.4 1352.72  23
  -1   1   7 38287.5 1175.75  21
   1   1  -6 224658. 3923.07   6
  -1  -1  -6 215943. 3521.30   5
   1  -1   6 218598. 3277.22  22
   1   1  -6 217861. 3512.01   5
  -1  -1  -6 202643. 3525.98  25
   1   1  -6 222198. 3635.87  25
  -1   1   6 195657. 2512.56  21
   1  -1   6 218525. 2533.81  23
   1   1  -6 218439. 4876.70   4
  -1  -1  -6 218862. 3512.23   4
   1   1  -6 221511. 3075.62   2
   1   1  -6 206078. 2060.11   1
  -1  -1  -5 155734. 2742.18   3
   1  -1   5 162443. 2625.57  22
   1   1  -5 161495. 2494.97   2
  -1   1   5 158621. 2087.46  21
   1   1  -5 163185. 3900.49   4
  -1  -1  -5 157515. 2609.17   4
   1  -1   5 151952. 1614.74  23
   1   1  -5 152763. 1490.78   1
   1   1  -4 291175. 3185.69   2
  -1   1   4 298027. 2651.70  21
  -1  -1  -4 295685. 3624.22   3
   1  -1   4 299277. 3302.50  22
  -1  -1  -4 292330. 3121.01   4
   1  -1   3 34316.4 1062.97  22
  -1  -1  -3 35605.2 1216.19   3
   1   1  -3 33462.6 1025.43   2
  -1  -1  -3 35615.5 989.223   4
  -1   1   3 33943.7 845.788  21
  -1  -1  -2 279261. 3199.41   3
  -1   1   2 261508. 2291.11  21
   1   1  -2 244452. 2624.60   2
  -1  -1  -2 261895. 2442.52  23
  -1  -1  -2 263574. 2427.40   4
  -1   1   2 242947. 1816.67   1
   1  -1   2 255303. 2682.75  22
  -1  -1  -1 94493.1 1525.15  23
  -1  -1  -1 96201.5 1742.14   3
  -1   1   1 89407.3 1408.57  21
  -1   1   1 83276.9 1222.99   1
   1   1  -1 85212.5 1487.01   2
   1  -1   1 92416.2 1551.52  22
   1  -1   0 144011. 2003.67  22
   1  -1   0 125874. 1276.53   4
   1   1   0 139404. 1908.52  22
  -1   1   0 132665. 1193.09  25
  -1  -1   0 145141. 1932.54   3
  -1   1   0 150769. 2066.73  21
  -1   1   0 137249. 1780.42   1
  -1  -1   0 157313. 2191.57  23
  -1   1  -1 85742.4 1584.76   1
   1  -1  -1 82890.3 1770.04  22
   1   1   1 87708.8 1383.27  24
  -1  -1   1 69911.5 1155.06   3
  -1   1  -1 76776.5 1152.68  25
   1   1   1 88355.4 1717.32  22
   1  -1  -1 78499.2 1311.18   4
  -1  -1   1 89999.0 1999.48  23
  -1   1  -2 265408. 3110.42   1
   1  -1  -2 240134. 2876.92  22
  -1  -1   2 273675. 3953.90  23
   1  -1  -2 249850. 2809.21   4
   1   1   2 256258. 2838.66  22
   1   1   2 255547. 2295.08  24
   1   1   3 30013.5 867.487  24
   1  -1  -3 30552.0 1155.73   4
  -1   1  -3 32608.7 1245.25   1
  -1   1  -3 33448.3 1425.22   3
   1  -1  -3 30392.5 768.845  25
  -1  -1   3 33537.1 1518.45  23
   1   1   3 31867.2 906.009  22
  -1  -1   4 309934. 4827.95  23
   1   1   4 286454. 3003.02  24
  -1   1  -4 312032. 4592.87   3
   1  -1  -4 291302. 2868.49  25
   1  -1  -4 293465. 3947.47   4
   1   1   4 287378. 2677.76  22
   1  -1  -5 147288. 1895.54   2
   1   1   5 151672. 2045.71  22
   1  -1  -5 162227. 3273.65   4
   1   1   5 154660. 2411.21  24
  -1  -1   5 163669. 3730.54  23
   1  -1  -5 158330. 2422.67  25
  -1   1  -5 166394. 3511.77   3
   1  -1  -6 208398. 4102.69   4
  -1  -1   6 218969. 4584.92  23
   1   1   6 192358. 2438.75  22
   1   1   6 195936. 2986.77  24
  -1   1  -6 211171. 3641.02   4
   1  -1  -6 209582. 3450.43   5
  -1   1  -6 211646. 3469.59   5
   1  -1  -6 230087. 3939.03   6
   1  -1  -6 200749. 2247.45   2
  -1   1  -6 207732. 3562.88  25
  -1   1  -6 214575. 3931.74   3
  -1   1  -7 43773.6 1753.13   5
   1  -1  -7 42203.1 2213.21   4
   1   1   7 39301.1 1207.43  22
  -1  -1   7 46097.6 2356.62  23
  -1   1  -7 44474.8 1756.01   3
  -1   1  -7 43148.0 1793.56  25
   1  -1  -7 39819.1 1638.77   5
   1  -1  -7 46811.7 1959.59   6
   1  -1  -7 39204.8 1019.44   2
   1   1   7 40290.2 1469.94  24
   1  -1  -7 41744.7 1555.42  25
  -1   1  -7 46604.3 1983.32   4
  -1  -1   8 1829.09 775.250  23
  -1   1  -8 305.233 356.614   5
   1  -1  -8 470.983 362.133   5
   1  -1  -8 801.741 590.141   4
  -1   1  -8 725.228 334.708   3
  -1   1  -8 513.497 389.944  25
   1  -1  -8 490.921 435.895   6
   1  -1  -8 690.317 340.888  25
   1   1   8 704.016 376.093  22
   1  -1  -8 471.508 192.096   2
  -1  -1   8 384.877 225.337  21
   1   1   8 457.499 289.926  24
  -1   1  -9 60023.4 1925.77   3
   1  -1  -9 66067.1 2407.63   5
   1   1   9 63834.7 1748.55  22
  -1  -1   9 67822.8 3217.88  23
   1  -1  -9 74314.9 3218.61   4
   1  -1  -9 67164.6 2342.68  25
   1  -1  -9 80064.3 3003.99   6
  -1   1  -9 73663.4 2759.74  25
  -1   1  -9 71988.4 2650.71   5
   1   1   9 63055.8 2188.05  24
   1  -1 -10 23188.0 1468.86  25
   1   1  10 22378.5 1118.62  22
   1  -1 -10 23103.9 1572.19   5
  -1   1 -10 17407.1 1025.36   3
  -1   1 -10 25340.5 1753.42  25
   1   1  10 21965.6 1364.13  24
  -1  -1  10 22495.6 1973.08  23
  -1   1 -10 28173.5 1781.96   5
   1   1  10 23215.0 1586.97  21
   1  -1 -10 25822.0 2094.04   4
   1   1  11 33101.1 1910.93  21
   1   1  11 31293.7 1757.54  24
   1  -1 -11 36846.5 1969.57  25
  -1  -1  11 29441.5 2349.69  23
  -1   1 -11 38265.4 2251.50  25
   1  -1 -11 35858.1 2053.55   5
  -1   1 -11 39524.2 2247.43   5
   1  -1 -11 38503.3 2693.53   4
  -1   1 -12 12044.5 1347.80   5
   1  -1 -12 11051.7 1163.22  25
  -1  -1  12 8786.99 1305.25  23
   1  -1 -12 9536.12 1504.18   4
   1   1  12 9646.88 1104.57  21
   1   1  12 9152.13 1069.65  24
  -1   1 -12 13027.8 1398.10  25
   1  -1 -12 9649.59 1246.66   5
  -1   1 -13 6727.45 1082.89   5
   1   1  13 6341.78 955.381  24
   1   1  13 5024.66 892.030  21
   1  -1 -13 6759.60 929.614  25
   1  -1 -13 6134.10 1075.07   5
   1  -1 -13 5396.39 1347.57   4
  -1   1 -13 7794.96 1170.66  25
  -1   1 -14 49388.0 3003.11  25
  -1   1 -14 46613.1 1461.58   8
   1  -1 -14 47519.5 1414.42   8
   1  -1 -14 44264.0 1351.16   7
   1  -1 -14 42729.5 3369.68   4
   1  -1 -14 44727.6 2515.57  25
  -1   1 -14 51846.2 2998.48   5
   1  -1 -15 82846.2 2724.14  15
   1  -1 -15 73887.2 1920.82   8
  -1   1 -15 69975.6 2099.04  18
  -1   1 -15 75665.8 1917.95   8
  -1   1 -15 74531.2 3840.64  25
   1  -1 -15 73215.0 1838.35   7
  -1   1 -15 73887.5 1633.33  20
  -1   1 -15 71552.5 1662.29   7
  -1   1 -15 81504.7 3940.12   5
  -1   1 -16 12824.2 1014.57  18
  -1   1 -16 14113.8 816.555   7
  -1   1 -16 15046.5 1789.17   5
   1  -1 -16 14506.7 897.532   7
   1  -1 -16 17904.9 1361.46  15
  -1   1 -16 15118.8 1777.13  25
  -1   1 -16 15101.5 781.500  20
  -1   1 -16 15541.7 944.966   8
   1  -1 -16 15857.5 956.475   8
   1  -1 -17 7292.16 982.250  15
  -1   1 -17 6443.15 606.522   7
  -1   1 -17 5247.77 786.467  18
  -1   1 -17 6720.85 690.650  20
  -1   1 -17 5908.84 634.950   8
   1  -1 -17 7185.97 681.804   7
   1  -1 -17 6696.09 685.730   8
   1  -1 -18 7949.48 736.221   7
   1  -1 -18 6005.27 747.576   8
   1  -1 -18 7645.09 1066.69  15
  -1   1 -18 6690.53 613.260   7
  -1   1 -18 6177.00 839.390  18
  -1   1 -18 5932.92 678.140   8
  -1   1 -19 3115.49 479.548   7
  -1   1 -19 2636.99 736.997  15
   1  -1 -19 3040.68 546.881   7
   1  -1 -19 4549.41 884.780  15
   1  -1 -19 3268.24 619.965  18
   1  -1 -19 3364.22 598.248   8
  -1   1 -19 2832.56 493.891   8
  -1   1 -19 3291.27 727.676  18
  -1   1 -20 20814.2 1557.41  15
  -1   1 -20 25208.3 1192.36   8
  -1   1 -20 19905.5 1347.61  18
   1  -1 -20 29417.7 1307.58   7
  -1   1 -20 25517.1 1084.04   7
   1  -1 -20 33008.2 1884.26  15
  -1   1 -21 5511.22 791.363  18
  -1   1 -21 9305.49 746.279   8
  -1   1 -21 6963.19 933.876  15
   1  -1 -21 8811.52 746.885   7
   1  -1 -21 10274.4 1110.11  15
  -1   1 -21 8706.67 638.233   7
   1  -1 -22 895.257 356.161   7
  -1   1 -22 1075.83 307.758   7
   1  -1 -22 1791.57 612.775  15
  -1   1 -22 1230.85 515.197  15
  -1   1 -22 1170.04 389.430   8
  -1   1 -22 1350.84 471.151  18
  -1   1 -23 173.037 367.693  15
   1  -1 -23 909.944 477.106  15
   1  -1 -23 103.378 276.602   7
   1  -1 -24 722.389 284.086   7
  -1   1 -24 81.8525 218.039  15
   1   2 -24 8685.37 744.731  15
   1   2 -23 6340.55 751.524  15
   1   2 -23 4905.29 402.982   7
  -1  -2 -23 5418.92 610.066  18
   1   2 -22 8698.63 592.379   7
  -1  -2 -22 10875.2 867.678   8
   1   2 -22 10351.5 1056.62  15
  -1  -2 -22 10660.1 757.227   7
  -1  -2 -22 8782.69 796.798  18
   1   2 -21 10488.8 685.000   7
  -1  -2 -21 11998.3 823.453   7
  -1  -2 -21 11875.6 943.215   8
  -1  -2 -21 10608.7 949.229  15
  -1  -2 -21 10371.1 918.850  18
   1   2 -21 9892.26 1147.54  15
  -1  -2 -20 439.806 388.561   7
   1   2 -20-177.244 747.136  15
  -1  -2 -20 319.547 371.873   8
   1   2 -20-68.1197 300.091   7
   1   2 -20 208.570 340.544  20
  -1  -2 -20 412.009 434.488  18
  -1  -2 -20 112.103 428.138  15
  -1  -2 -19 2388.17 484.137   7
  -1  -2 -19 2380.54 541.364   8
  -1  -2 -19 2593.73 564.501  18
   1   2 -19 1485.10 417.353   8
  -1  -2 -19 2834.03 698.271  15
   1   2 -19 1703.89 388.071   7
   1   2 -19 2115.07 445.952  20
  -1  -2 -18 32555.2 1881.87  15
   1   2 -18 25545.8 1166.52   8
   1   2 -18 27590.5 1154.46   7
  -1  -2 -18 27089.7 1225.43   7
   1   2 -18 28721.8 1226.50  20
  -1  -2 -18 30164.7 1380.00   8
  -1  -2 -18 25358.9 1417.50  18
   1   2 -17 4018.55 570.602  20
  -1  -2 -17 3344.06 792.439  15
   1   2 -17 2662.27 463.782   8
  -1  -2 -17 3777.57 528.979   7
   1   2 -17 2928.38 476.327   7
  -1  -2 -17 3903.09 549.119   8
  -1  -2 -16 5596.82 870.445  15
  -1  -2 -16 7312.89 674.859   8
  -1  -2 -16 6471.33 1121.07  25
   1   2 -16 5367.94 525.489   7
  -1  -2 -16 5462.10 585.506   7
  -1  -2 -16 6050.20 1202.87   5
  -1   2  16 3343.28 1046.83  24
   1   2 -16 4690.32 511.414   8
   1   2 -16 6078.70 582.627  20
   1   2 -15 22567.0 993.278  20
   1   2 -15 20324.6 912.127   8
  -1  -2 -15 23140.7 1034.63   7
  -1  -2 -15 25916.6 1620.63  15
  -1  -2 -15 19226.4 1853.43  25
  -1  -2 -15 25724.5 1150.55   8
   1   2 -15 20710.2 919.845   7
  -1  -2 -15 25316.0 2234.41   5
  -1   2  15 20628.2 2199.38  24
   1   2 -14 18957.1 1836.71   5
   1   2 -14 16604.6 799.467   7
  -1  -2 -14 19223.0 914.367   7
  -1  -2 -14 17955.0 1697.72  25
   1   2 -14 17701.9 818.062  20
  -1  -2 -14 19013.7 1327.27  15
  -1  -2 -14 19717.5 1892.79   5
  -1   2  14 16673.2 2015.80  24
  -1  -2 -14 20178.1 981.662   8
  -1   2  14 12930.5 1783.86  23
   1  -2  13 24487.7 1713.36  22
  -1  -2 -13 28309.8 2530.01   4
  -1   2  13 25957.4 2359.32  24
   1   2 -13 29133.6 2116.58   5
  -1   2  13 22734.3 2186.90  23
  -1  -2 -13 30391.9 2212.27   5
   1   2 -13 28687.0 2242.41   6
  -1  -2 -13 29532.1 2078.59  25
  -1  -2 -12 15246.3 1703.70   4
  -1   2  12 16201.2 1801.44  24
  -1   2  12 12953.3 1552.93  23
   1  -2  12 14068.5 1282.75  22
  -1  -2 -12 16362.1 1564.36   5
  -1  -2 -12 15749.0 1465.33  25
   1   2 -12 13575.5 1489.45   6
   1   2 -12 13597.2 1414.45   5
   1  -2  11 87071.6 2951.77  22
   1   2 -11 85669.1 2524.95   2
  -1  -2 -11 90207.9 3286.82  25
  -1  -2 -11 90670.3 3793.58   4
   1   2 -11 90947.3 3473.00   6
  -1  -2 -11 98726.8 3506.49   5
   1   2 -11 87981.4 3235.75   5
  -1  -2 -10 70904.4 2739.07  25
   1   2 -10 72288.1 2776.01   5
  -1  -2 -10 75538.1 2864.35   5
   1  -2  10 70777.0 2559.00  22
   1   2 -10 74877.2 2929.37   6
   1   2 -10 71902.7 2271.03   2
  -1  -2 -10 69054.4 3042.41   4
  -1  -2  -9 16221.7 1369.68   4
   1   2  -9 19136.7 1399.32   5
  -1  -2  -9 19379.2 1376.06   5
  -1  -2  -9 16664.8 1268.10  25
  -1   2   9 16485.0 997.030  21
   1   2  -9 17649.8 1110.25   2
   1  -2   9 18231.1 1311.59  22
   1   2  -9 18411.5 1423.55   6
  -1  -2  -8 36152.0 1750.22  25
   1   2  -8 38105.8 1918.52   6
  -1   2   8 35283.8 1369.06  21
   1   2  -8 40469.5 1621.18   2
   1   2  -8 37384.4 1747.71   5
  -1  -2  -8 37517.7 1877.10   4
   1  -2   8 38021.9 1791.26  22
  -1  -2  -8 38349.3 1765.81   5
   1  -2   7 195168. 3673.80  22
  -1  -2  -7 189568. 3575.86   5
   1   2  -7 192572. 3959.01   6
   1   2  -7 193366. 2625.38   1
  -1  -2  -7 190532. 3816.82   4
  -1   2   7 177053. 2947.49  21
   1   2  -7 190573. 3616.03   5
   1   2  -7 196266. 3428.46   2
  -1  -2  -7 180345. 3646.80  25
  -1  -2  -6 86229.5 2380.92  25
  -1  -2  -6 87519.8 2213.25   5
  -1   2   6 86775.1 1964.26  21
   1   2  -6 91124.8 2228.18   2
   1  -2   6 94944.0 2394.11  22
  -1  -2  -6 90246.1 2389.32   4
   1   2  -6 91975.1 2340.22   5
   1   2  -6 87902.7 1620.53   1
  -1  -2  -5 58775.9 1785.62   4
  -1  -2  -5 52992.1 1762.57  25
  -1   2   5 57506.0 1543.31  21
   1  -2   5 57184.3 1728.17  22
   1   2  -5 57977.4 1689.77   2
   1   2  -5 54701.9 1655.36   5
   1   2  -4 32534.3 1171.99   5
   1   2  -4 33141.6 1228.82   2
  -1   2   4 32950.7 1124.12  21
  -1  -2  -4 34568.7 1279.86   4
   1  -2   4 32848.4 1250.80  22
  -1  -2  -4 32623.3 1109.60   5
  -1  -2  -3 191677. 2467.45   5
   1   2  -3 178933. 1770.72  21
   1  -2   3 194723. 2794.35  22
  -1   2   3 201311. 2610.04  21
   1   2  -3 197976. 2760.37   2
  -1  -2  -3 211680. 2908.28   4
  -1   2   2 52064.4 1312.72  21
   1  -2   2 53322.7 1362.84  22
   1   2  -2 51708.7 1336.83   2
  -1  -2  -2 53079.6 1390.08  23
  -1  -2  -2 53119.9 1414.31   4
   1   2  -1 58445.2 1149.85  21
  -1  -2  -1 73344.9 1628.80  23
   1   2  -1 65593.3 1406.99   2
   1  -2   1 68586.2 1459.45  22
  -1   2   1 66797.4 1449.31  24
  -1   2   1 69220.4 1531.67  21
   1  -2   1 60110.6 985.412   4
  -1   2   0 238609. 1516.21  25
  -1  -2   0 255652. 3078.63  23
   1   2   0 219999. 2570.56  21
   1   2   0 220669. 2481.01   2
  -1   2   0 245350. 2713.16   1
  -1   2   0 234820. 2353.63  24
   1  -2   0 227283. 2204.69   4
  -1   2   0 249195. 2999.88  21
   1  -2   0 242434. 2656.41  22
   1  -2  -1 71010.5 1407.61   4
   1  -2  -1 68466.8 1139.21   6
   1  -2  -1 74539.0 1527.73  22
   1   2   1 74364.6 1609.94  21
  -1   2  -1 74806.6 1759.43  21
  -1   2  -1 67396.4 1098.66  25
  -1   2  -1 68640.1 1163.20  24
  -1   2  -1 71846.5 1578.68   1
   1   2   1 68288.5 1296.47   2
  -1  -2   1 77123.6 1825.35  23
  -1   2  -2 58093.8 1260.20  24
   1  -2  -2 52851.9 1495.03  22
  -1   2  -2 54170.5 1684.31  21
  -1   2  -2 46314.1 1111.16  25
  -1   2  -2 50404.7 1413.52   1
   1   2   2 48427.4 1027.59   2
   1  -2  -2 51785.7 1363.06   4
   1   2   2 52336.5 1494.51  21
  -1  -2   2 53739.3 1690.72  23
   1   2   2 49292.4 1300.06  24
   1  -2  -2 49536.3 1167.02   6
   1   2   3 203640. 3225.54  21
  -1   2  -3 190809. 2550.47   5
  -1   2  -3 179105. 2500.99  25
   1  -2  -3 193102. 2646.01   6
   1  -2  -3 195459. 1616.36  25
   1   2   3 181829. 1814.29   2
   1  -2  -3 168059. 2339.48  22
   1   2   3 185644. 2597.79  24
   1   2   3 195099. 2194.25  22
  -1   2  -3 199904. 3018.52   1
  -1  -2   3 200876. 3488.43  23
   1  -2  -3 194634. 2955.29   4
  -1   2  -3 191570. 2554.36  24
   1   2   4 35662.7 729.690   2
  -1   2  -4 37642.3 1252.18   5
  -1  -2   4 41268.0 1751.04  23
   1  -2  -4 36677.8 907.911  25
   1   2   4 39197.4 1132.71  22
   1  -2  -4 38148.8 1347.71   6
  -1   2  -4 36549.3 1282.34  25
  -1   2  -4 41845.7 1510.05   1
   1  -2  -4 39360.6 1502.38   4
   1   2   4 37014.4 1264.43  24
   1  -2  -5 56958.5 1334.79  25
  -1   2  -5 55008.5 1730.90  25
  -1   2  -5 56085.0 1660.01   5
  -1   2  -5 61986.9 2236.89   3
   1   2   5 51783.9 717.518   2
   1  -2  -5 60927.2 1893.72   6
  -1   2  -5 64833.3 2036.61   1
  -1  -2   5 58371.9 2260.28  23
   1   2   5 56401.6 1281.10  22
   1   2   5 57881.7 1684.80  24
   1  -2  -5 60820.8 2035.35   4
  -1   2  -6 91952.2 2637.35   1
   1  -2  -6 73037.0 1189.01   2
  -1  -2   6 88291.0 2948.94  23
   1   2   6 88966.6 2636.60  21
  -1   2  -6 85911.4 2233.35   5
  -1   2  -6 86826.0 2367.63  25
   1  -2  -6 82132.2 2184.83   5
   1  -2  -6 87187.5 2482.60   6
   1   2   6 84717.2 2152.67  24
   1  -2  -6 85773.0 2664.81   4
   1   2   6 80047.2 1501.71  22
  -1   2  -6 90360.6 2868.74   3
  -1   2  -7 193821. 3855.36  25
  -1   2  -7 194538. 3653.68   5
   1  -2  -7 128317. 2525.57  25
   1  -2  -7 153200. 1610.62   2
   1  -2  -7 213489. 4225.74   6
   1  -2  -7 192701. 4351.26   4
   1   2   7 167428. 2238.80  22
  -1   2  -7 201638. 4324.43   3
   1   2   7 188594. 3418.60  24
   1  -2  -7 180252. 3454.07   5
  -1  -2   7 191886. 4816.60  23
   1   2   7 197819. 4129.33  21
  -1   2  -8 37608.6 1872.91  25
   1   2   8 39792.2 1995.18  21
   1   2   8 31203.2 1026.91  22
  -1  -2   8 36905.6 2281.60  23
  -1   2  -8 38098.8 1827.62   3
   1   2   8 35377.0 1585.28  24
   1  -2  -8 34585.7 1654.08   5
   1  -2  -8 34398.2 1461.07  25
   1  -2  -8 39184.3 2215.68   4
  -1   2  -8 37338.9 1773.46   5
   1   2   9 16241.6 1329.28  21
   1  -2  -9 18380.2 1625.92   4
  -1   2  -9 18257.4 1349.51   5
  -1   2  -9 17621.4 1435.97  25
   1  -2  -9 16897.1 1258.85   5
  -1  -2   9 17951.2 1708.98  23
   1   2   9 15778.4 1145.16  24
  -1   2  -9 17214.7 1182.58   3
   1  -2  -9 17060.0 1126.13  25
   1   2  10 66635.8 2714.59  21
  -1  -2  10 63480.3 3255.70  23
  -1   2 -10 72383.4 2970.01  25
   1  -2 -10 68079.7 2385.97  25
   1   2  10 65013.9 2419.61  24
  -1   2 -10 72070.6 2803.42   5
   1  -2 -10 68920.7 3255.84   4
   1  -2 -10 67296.6 2600.40   5
  -1   2 -11 97885.4 3457.11   5
  -1   2 -11 95533.6 3613.82  25
   1  -2 -11 84888.6 3134.15   5
   1  -2 -11 88273.6 3980.36   4
   1   2  11 85332.4 3169.41  21
   1   2  11 88730.1 3018.01  24
   1  -2 -11 84452.9 2867.68  25
  -1   2 -12 14247.7 1501.82  25
   1   2  12 13082.9 1326.55  21
   1   2  12 13090.8 1361.92  24
   1  -2 -12 15708.8 1844.80   4
   1  -2 -12 15611.0 1270.10  25
   1  -2 -12 13873.6 1417.74   5
  -1  -2  12 9040.11 1336.50  23
  -1   2 -12 14862.8 1487.05   5
   1   2  13 25007.3 1813.34  24
   1  -2 -13 22430.6 1647.75  25
   1   2  13 21320.3 1697.95  21
  -1   2 -13 25795.1 2108.09  25
  -1   2 -13 29343.7 2149.17   5
   1  -2 -13 24310.5 2479.80   4
   1  -2 -14 21655.1 1368.14  15
  -1   2 -14 18896.6 1924.75  25
   1  -2 -14 19113.1 1599.94  25
  -1   2 -14 21333.4 1931.97   5
  -1   2 -14 18735.1 1119.79  18
   1  -2 -14 17979.2 2278.73   4
   1  -2 -14 18591.1 898.633   7
  -1   2 -14 18007.1 921.226   8
   1  -2 -14 19684.9 932.904   8
   1  -2 -15 26298.8 1618.29  15
  -1   2 -15 24920.2 2147.16   5
   1  -2 -15 18551.3 2340.43   4
  -1   2 -15 23045.8 2205.80  25
   1  -2 -15 22094.0 1051.66   7
  -1   2 -15 18153.4 1176.54  18
  -1   2 -15 22501.5 950.568  20
   1  -2 -15 22265.8 1058.65   8
  -1   2 -15 21625.7 920.793   7
  -1   2 -15 21507.7 1018.55   8
  -1   2 -16 6802.40 1212.69  25
   1  -2 -16 5502.16 631.298   8
  -1   2 -16 5821.87 768.597  18
  -1   2 -16 5560.67 514.768   7
   1  -2 -16 6838.50 922.401  15
  -1   2 -16 6614.21 571.677  20
   1  -2 -16 6235.33 610.916   7
  -1   2 -16 5807.97 590.531   8
  -1   2 -16 6528.07 1206.33   5
  -1   2 -17 1768.79 403.128   8
  -1   2 -17 1599.38 630.849  18
   1  -2 -17 2034.89 473.024   8
   1  -2 -17 2809.17 748.951  15
  -1   2 -17 1824.77 401.613   7
  -1   2 -17 2590.83 479.194  20
   1  -2 -17 2688.51 496.304   7
  -1   2 -18 21912.6 1111.49   8
   1  -2 -18 27838.4 1346.46   8
  -1   2 -18 26726.9 1098.88   7
   1  -2 -18 33307.0 1921.38  15
   1  -2 -18 27995.7 1302.98   7
  -1   2 -18 19603.8 1377.24  18
  -1   2 -18 28403.3 1153.41  20
   1  -2 -19 1985.70 481.753   7
  -1   2 -19 2036.09 392.457   7
   1  -2 -19 2359.73 778.492  15
  -1   2 -19 2513.08 456.355  20
  -1   2 -19 1672.97 566.814  18
  -1   2 -19 1350.83 411.303   8
  -1   2 -20 439.273 463.034  18
  -1   2 -20-485.485 735.676  15
   1  -2 -20 501.080 610.944  15
  -1   2 -20 466.311 326.291   8
  -1   2 -20 174.316 256.163   7
  -1   2 -20 31.0193 331.358  20
   1  -2 -20 212.688 408.022   7
   1  -2 -20 28.4238 389.561  18
  -1   2 -21 10689.3 666.741   7
  -1   2 -21 9948.47 731.470   8
   1  -2 -21 13971.8 1227.22  15
   1  -2 -21 11617.8 909.077  18
   1  -2 -21 11510.6 856.847   7
  -1   2 -21 7324.05 1027.64  15
   1  -2 -22 10460.9 770.743   7
  -1   2 -22 8090.69 551.404   7
  -1   2 -22 8316.50 646.665   8
  -1   2 -22 6832.36 875.258  15
   1  -2 -22 12095.5 1066.79  15
   1  -2 -23 7175.73 607.505   7
  -1   2 -23 3728.98 592.525  15
  -1   2 -24 5311.21 536.518  15
   1  -2 -24 10809.2 690.429   7
   1   3 -24 50.0888 374.073  15
   1   3 -23 5293.25 702.663  15
  -1  -3 -23 5279.84 592.725  18
   1   3 -22 430.672 170.049   7
   1   3 -22 222.265 537.648  15
  -1  -3 -22 675.452 362.105   7
  -1  -3 -22 625.669 398.094  18
  -1  -3 -21 155.519 383.589   8
   1   3 -21 179.416 376.736  20
   1   3 -21-779.737 776.249  15
  -1  -3 -21-193.379 450.547  18
  -1  -3 -21 374.790 395.480   7
   1   3 -21-132.523 224.729   7
  -1  -3 -20 4260.58 620.639   8
  -1  -3 -20 3336.66 628.852  15
  -1  -3 -20 4413.94 602.832   7
   1   3 -20 4391.98 543.163  20
  -1  -3 -20 3473.55 608.665  18
   1   3 -20 2732.95 381.141   7
  -1  -3 -19 13085.7 1118.49  15
   1   3 -19 9592.92 693.722   7
   1   3 -19 12247.5 851.162  20
  -1  -3 -19 12906.6 958.562   8
  -1  -3 -19 12708.1 895.426   7
  -1  -3 -19 10367.0 938.270  18
   1   3 -18 1915.38 378.413   8
  -1  -3 -18 3442.26 537.947   7
  -1  -3 -18 3161.16 692.054  15
  -1  -3 -18 2562.84 525.918   8
   1   3 -18 2510.61 407.888   7
   1   3 -18 2256.07 509.275  20
   1   3 -17 14093.1 792.896   8
   1   3 -17 16956.4 1011.49  20
   1   3 -17 14247.2 830.746   7
  -1  -3 -17 19946.4 1443.77  15
  -1  -3 -17 17434.9 1053.08   8
  -1  -3 -17 16348.5 970.992   7
  -1  -3 -16 52279.3 1626.69   7
  -1   3  16 46884.2 3406.42  24
  -1  -3 -16 53404.7 3221.10   5
   1   3 -16 47484.7 1386.01   8
   1   3 -16 48254.9 1406.46   7
  -1  -3 -16 61604.3 2381.93  15
   1   3 -16 53600.0 1609.79  20
  -1  -3 -16 53133.0 3062.60  25
  -1  -3 -16 56693.7 1755.44   8
  -1   3  15 9086.36 1590.37  24
   1   3 -15 8202.18 599.125   7
  -1  -3 -15 9339.42 1349.30   5
  -1  -3 -15 8396.78 672.449   7
  -1  -3 -15 11864.3 1075.85  15
  -1  -3 -15 9561.04 729.279   8
   1   3 -15 8614.84 662.185  20
  -1  -3 -15 8005.62 1143.73  25
   1   3 -15 7552.21 569.609   8
   1  -3  14 5805.78 1031.11  22
  -1   3  14 6466.54 1361.80  24
  -1  -3 -14 7013.15 1143.21   5
  -1  -3 -14 6201.01 550.307   7
   1   3 -14 5228.86 447.705   7
  -1  -3 -14 6901.72 1409.27   4
  -1  -3 -14 7120.96 805.165  15
  -1  -3 -14 7125.50 1009.65  25
  -1  -3 -14 7129.14 610.520   8
  -1   3  14 4534.16 1114.23  23
   1   3 -14 5844.54 537.783  20
  -1  -3 -13 8888.65 1532.63   4
  -1  -3 -13 8390.21 1166.36   5
   1  -3  13 6787.78 1166.36  22
   1   3 -13 8392.21 1209.30   5
  -1   3  13 9697.07 1515.43  24
  -1  -3 -13 9735.65 1196.94  25
   1   3 -13 8831.92 1255.92   6
   1   3 -12 102306. 3122.09   2
   1   3 -12 103321. 3922.08   6
  -1  -3 -12 101882. 4369.21   4
  -1  -3 -12 113397. 3904.39   5
  -1  -3 -12 107181. 3731.13  25
   1  -3  12 103683. 3543.50  22
   1   3 -12 107843. 3868.12   5
   1   3 -11 35027.3 2117.03   5
   1   3 -11 32887.0 1744.98   2
  -1   3  11 37196.5 2535.42  24
  -1  -3 -11 34728.4 2358.05   4
  -1  -3 -11 34986.9 2045.02  25
  -1  -3 -11 36878.7 2118.81   5
   1  -3  11 35978.7 2056.12  22
   1   3 -11 32600.0 2100.74   6
  -1   3  11 28549.8 1493.15  21
  -1  -3 -10 37358.6 1990.04  25
   1   3 -10 39061.9 2085.87   5
   1  -3  10 37184.1 2016.27  22
   1   3 -10 37698.8 1819.97   2
  -1   3  10 32364.4 1556.85  21
  -1   3  10 40637.6 2474.30  24
   1   3 -10 38115.4 2155.04   6
  -1  -3 -10 39335.9 2040.72   5
  -1  -3 -10 37992.5 2306.98   4
   1   3  -9 100195. 2871.42   2
  -1  -3  -9 104693. 3518.15   4
   1   3  -9 102674. 3315.44   6
  -1  -3  -9 104409. 3051.02   5
  -1  -3  -9 103216. 3122.30  25
  -1   3   9 112189. 3833.07  24
   1  -3   9 104335. 3161.30  22
   1   3  -9 104016. 3154.68   5
  -1  -3  -8 31727.4 1836.36   4
  -1   3   8 32893.6 2007.16  24
   1   3  -8 29137.3 1708.23   6
   1  -3   8 32143.2 1734.00  22
   1   3  -8 33329.0 1659.02   2
   1   3  -8 32989.7 1347.00   1
  -1  -3  -8 28517.6 1576.10  25
  -1   3   8 29853.6 1460.06  21
   1   3  -8 30124.2 1610.27   5
  -1  -3  -8 32268.7 1576.24   5
  -1  -3  -7 294445. 4818.98  25
   1  -3   7 315208. 4889.26  22
  -1   3   7 297623. 4273.81  21
  -1  -3  -7 293887. 4325.06   5
   1   3  -7 327809. 4832.89   2
  -1  -3  -7 313342. 5213.30   4
  -1   3   7 322433. 5686.83  24
   1   3  -7 307055. 4673.82   5
   1   3  -7 321727. 3930.71   1
   1   3  -6 79828.2 2415.76   2
   1   3  -6 79180.6 2214.03   5
   1  -3   6 78974.0 2489.92  22
  -1  -3  -6 80232.3 2534.11   4
  -1  -3  -6 75001.0 2319.55  25
  -1  -3  -6 73859.6 1977.72   5
  -1   3   6 78764.5 2170.25  21
  -1   3   6 80406.2 2684.00  24
  -1   3   5 313694. 4922.84  24
   1   3  -5 305433. 4295.01   2
  -1  -3  -5 315587. 4610.91   4
   1   3  -5 295659. 3878.02   5
  -1  -3  -5 299633. 4463.99  25
   1  -3   5 290109. 4165.53  22
  -1   3   5 310473. 4147.64  21
  -1  -3  -4 18174.9 801.485   5
  -1   3   4 20428.0 1052.13  21
   1   3  -4 18795.3 911.692   5
   1  -3   4 21231.7 1107.17  22
  -1  -3  -4 20868.8 1158.31   4
   1   3  -4 18676.7 838.983  21
   1   3  -4 19259.2 1051.85   2
  -1  -3  -3 23556.4 1165.57   4
  -1  -3  -3 20994.8 768.082   5
   1  -3   3 21220.1 1050.44  22
   1   3  -3 23287.2 876.463  21
  -1   3   3 24307.0 1114.56  21
   1   3  -3 21631.8 1069.95   2
  -1  -3  -2 27417.4 1210.36   4
  -1  -3  -2 26942.2 1169.36  23
   1   3  -2 23217.3 839.540  21
   1   3  -2 25903.9 1076.58   2
  -1  -3  -2 26203.5 760.682   5
   1  -3   2 24873.9 1054.59  22
  -1   3   2 25952.6 1116.11  21
   1   3  -1 100618. 1870.73  21
  -1   3   1 105194. 2121.61  24
   1   3  -1 102674. 1964.30   2
   1  -3   1 100628. 1695.77   4
   1  -3   1 108911. 2036.67  22
  -1   3   1 106432. 2226.13  21
  -1  -3  -1 112526. 2332.80  23
   1  -3   0 6999.65 509.335   4
  -1   3   0 7337.32 622.840  21
   1   3   0 8002.57 581.502  21
   1   3   0 7350.06 542.932   2
   1  -3   0 7319.53 547.597  22
  -1  -3   0 7738.92 665.825  23
  -1   3   0 7653.30 564.444  24
   1   3   1 113768. 2249.00  21
  -1  -3   1 106360. 2294.28  23
   1   3   1 99868.6 1722.26   2
   1  -3  -1 105493. 2000.49   4
   1  -3  -1 105147. 1885.82  22
  -1   3  -1 104558. 1934.57  24
  -1   3  -1 113635. 2406.07  21
  -1   3  -1 105887. 1628.32  25
   1   3   2 27850.5 1230.30  21
   1  -3  -2 27889.3 1124.22   4
  -1   3  -2 26327.4 962.264  25
   1  -3  -2 26875.1 1021.78  22
  -1   3  -2 27718.6 1303.11  21
  -1   3  -2 27040.1 1163.60   1
   1   3   2 25073.9 814.790   2
  -1  -3   2 27624.2 1239.11  23
  -1   3  -2 28869.7 1148.15  24
   1   3   3 14481.3 568.033   2
  -1   3  -3 18256.9 1075.33  24
  -1   3  -3 15632.4 761.983   5
   1  -3  -3 15247.2 407.829  25
  -1   3  -3 18426.4 1169.52  21
  -1   3  -3 16952.7 980.251   1
  -1  -3   3 16831.0 1042.84  23
   1   3   3 16707.4 951.459  24
  -1   3  -3 16125.5 843.529  25
   1  -3  -3 15644.0 846.492  22
   1  -3  -3 16331.2 962.772   4
   1   3   3 16993.8 1045.35  21
   1   3   4 23433.1 1159.88  24
  -1   3  -4 22472.9 1231.22  24
  -1   3  -4 19319.2 635.198   6
   1  -3  -4 19339.6 713.148  22
  -1  -3   4 23804.3 1304.09  23
  -1   3  -4 24142.3 1227.51   1
   1   3   4 21688.6 588.948   2
  -1   3  -4 23341.7 1105.42  25
   1   3   4 25666.9 1353.56  21
   1  -3  -4 24502.8 1253.51   4
   1  -3  -4 21905.7 640.584  25
  -1   3  -4 22701.4 979.874   5
  -1   3  -5 290105. 4141.64  25
  -1   3  -5 286818. 3743.72   5
  -1  -3   5 301501. 4769.38  23
   1   3   5 294456. 4240.85  24
   1  -3  -5 283193. 2769.27  25
   1   3   5 320025. 4960.49  21
   1  -3  -5 302989. 4719.58   4
  -1   3  -5 308410. 4513.72   1
  -1   3  -5 248718. 2729.91   6
   1  -3  -6 78850.4 2752.69   4
   1  -3  -6 74381.0 1645.39  25
   1   3   6 76750.8 2286.20  24
  -1   3  -6 73717.5 2277.27  25
   1   3   6 85339.2 2828.91  21
  -1  -3   6 73322.4 2593.28  23
  -1   3  -6 79519.5 2628.59   3
  -1   3  -6 82179.4 2545.47   1
  -1   3  -6 75199.5 2105.91   5
   1   3   7 327736. 5550.24  21
   1   3   7 304718. 4765.41  24
  -1   3  -7 302615. 4975.65  25
  -1   3  -7 319085. 5240.74   1
  -1  -3   7 297315. 5356.69  23
   1  -3  -7 320951. 5695.62   4
  -1   3  -7 304279. 4588.18   5
  -1   3  -7 312428. 5740.75   3
  -1   3  -8 33108.9 1659.12   5
   1  -3  -8 31747.1 1972.56   4
  -1   3  -8 33061.5 1817.20  25
  -1   3  -8 33266.0 1979.24   3
  -1  -3   8 30058.6 1954.75  23
   1  -3  -8 29972.0 1293.80  25
   1   3   8 33475.2 1911.34  21
   1  -3  -8 29610.9 1542.07   5
   1   3   8 30365.2 1589.93  24
  -1   3  -8 34281.2 1889.79   1
   1  -3  -9 94566.7 2877.81   5
  -1   3  -9 105619. 3156.71   5
   1  -3  -9 98537.4 2547.87  25
   1  -3  -9 103667. 3745.82   4
   1   3   9 96234.4 2958.61  24
   1   3   9 105308. 3415.37  21
  -1   3  -9 99469.9 3213.64   3
  -1  -3   9 88237.5 3288.96  23
  -1   3  -9 103252. 3406.30  25
   1  -3 -10 38010.1 1974.87   5
  -1   3 -10 40272.4 2113.10   5
   1   3  10 38037.3 2139.33  21
  -1   3 -10 38522.1 2256.83  25
   1  -3 -10 39153.7 2483.86   4
   1   3  10 38898.8 2006.40  24
   1  -3 -10 38161.9 1724.91  25
  -1  -3  10 30406.8 2066.27  23
   1  -3 -11 34041.6 1735.10  25
   1   3  11 33794.2 2089.96  21
   1   3  11 34923.8 2002.11  24
   1  -3 -11 34674.9 2501.60   4
  -1   3 -11 37021.4 2160.81   5
  -1   3 -11 37049.0 2370.57  25
  -1   3 -12 110751. 4264.78  25
   1  -3 -12 106559. 3301.73  25
   1   3  12 99395.4 3657.16  21
   1   3  12 106920. 3627.14  24
  -1   3 -12 118683. 4038.16   5
   1  -3 -12 109634. 4728.23   4
   1   3  13 7127.08 1092.99  24
   1  -3 -13 8230.01 1586.15   4
  -1   3 -13 7382.83 1262.76  25
   1   3  13 5762.84 995.584  21
  -1   3 -13 8886.58 1252.74   5
   1   3  14 6612.72 1101.74  24
  -1   3 -14 7116.27 1215.24  25
   1  -3 -14 8997.65 929.013  15
  -1   3 -14 8043.90 1219.99   5
   1  -3 -14 5166.02 485.572  13
  -1   3 -14 5515.13 731.576  18
   1  -3 -14 6877.25 594.058   8
   1  -3 -14 6585.58 569.666   7
   1   3  14 5464.74 965.000  21
  -1   3 -14 6397.07 541.686   8
   1  -3 -14 6464.67 1479.96   4
  -1   3 -15 9012.22 1384.66  25
   1  -3 -15 8017.18 697.632   8
   1  -3 -15 8605.47 671.674   7
  -1   3 -15 5452.29 542.088   8
  -1   3 -15 7117.15 1151.02   5
   1  -3 -15 8387.61 1647.04   4
   1  -3 -15 8441.32 611.716  13
  -1  -3  15 4300.16 1053.66  22
   1  -3 -15 10426.1 1041.20  15
  -1   3 -15 8117.02 613.616  20
  -1   3 -15 6871.28 825.660  18
   1  -3 -16 55886.0 1762.26   8
  -1   3 -16 47881.6 3287.41  25
  -1   3 -16 57324.7 3324.22   5
  -1   3 -16 46173.4 1489.64   8
  -1   3 -16 53388.2 1549.13  20
   1  -3 -16 52044.6 4043.60   4
   1  -3 -16 63864.7 2498.00  15
   1  -3 -16 54120.5 1673.05   7
  -1   3 -16 38976.3 1886.92  18
   1  -3 -17 15934.4 1026.86   8
  -1   3 -17 13766.9 863.342   8
   1  -3 -17 17152.2 998.258   7
  -1   3 -17 16580.5 951.958  20
   1  -3 -17 18811.4 1492.85  15
  -1   3 -17 12446.1 1172.00  18
  -1   3 -18 1929.03 663.348  18
   1  -3 -18 3002.90 532.753   7
  -1   3 -18 2353.01 406.308   8
  -1   3 -18 2751.37 480.805  20
   1  -3 -18 3122.59 777.677  15
   1  -3 -19 16142.0 1369.09  15
  -1   3 -19 14118.2 878.598  20
   1  -3 -19 13860.3 950.476   7
  -1   3 -20 4456.43 536.233  20
  -1   3 -20 2531.40 424.392   8
   1  -3 -20 3215.22 608.085  18
   1  -3 -20 3716.00 590.568   7
  -1   3 -21 63.0719 274.428   8
  -1   3 -21 102.353 373.238  20
   1  -3 -21 161.492 379.847   7
  -1   3 -21-189.805 685.963  15
   1  -3 -21 53.7284 350.915  18
  -1   3 -22 186.334 550.616  15
   1  -3 -22 761.827 370.500   7
  -1   3 -22 607.906 283.058   8
   1  -3 -22-1.05514 288.879  18
   1  -3 -23 7667.65 634.933   7
  -1   3 -23 3824.44 636.724  15
  -1   3 -24-127.252 321.147  15
   1  -3 -24 347.021 319.163   7
   1   4 -24 3502.58 470.279  15
  -1  -4 -23 1152.76 382.695  18
   1   4 -23 224.366 400.221  15
   1   4 -22 7576.17 898.379  15
  -1  -4 -22 11600.0 784.149   7
  -1  -4 -22 10119.6 796.385  18
   1   4 -22 8560.48 641.627  20
   1   4 -21 3510.91 526.838  20
  -1  -4 -21 3575.77 596.497  18
  -1  -4 -21 4666.22 591.751   7
  -1  -4 -20 15162.1 972.441   7
  -1  -4 -20 14194.3 1024.45  18
   1   4 -20 14910.3 892.563  20
  -1  -4 -20 16413.2 1048.99   8
   1   4 -19 3476.07 560.266  20
  -1  -4 -19 3269.09 581.107  18
  -1  -4 -19 4246.81 605.324   8
  -1  -4 -19 3976.87 604.394   7
  -1  -4 -18 710.896 368.688   8
  -1  -4 -18 1250.97 513.729  15
  -1  -4 -18 776.353 390.398   7
   1   4 -18 455.974 262.138   7
   1   4 -18 864.650 431.464  20
   1   4 -17 5007.22 527.077   7
   1   4 -17 5464.70 680.176  20
  -1  -4 -17 5958.71 853.856  15
  -1  -4 -17 6407.56 677.837   8
  -1  -4 -17 5500.64 627.686   7
  -1  -4 -16 4410.44 547.506   7
   1   4 -16 4258.73 615.478  20
  -1   4  16 2849.24 1058.55  24
  -1  -4 -16 5114.43 906.165  15
  -1  -4 -16 4094.26 981.818   5
   1   4 -16 3395.99 448.671   7
  -1  -4 -16 4763.50 602.936   8
   1   4 -15 44915.2 1457.24  20
  -1  -4 -15 48816.3 1958.60  15
   1   4 -15 35131.3 1146.68   7
  -1   4  15 27075.7 2683.89  23
  -1  -4 -15 44610.6 1508.78   8
  -1  -4 -15 47294.3 2734.74  25
  -1   4  15 44536.7 3323.43  24
  -1  -4 -15 43039.8 1455.80   7
   1  -4  15 34803.4 2416.79  22
  -1  -4 -15 46048.0 2831.10   5
  -1  -4 -14 27935.7 1127.49   7
   1   4 -14 28344.9 1100.98  20
   1   4 -14 23165.0 2089.73   6
  -1  -4 -14 30124.9 2141.27  25
  -1  -4 -14 30195.6 1480.04  15
   1  -4  14 26745.4 2031.80  22
  -1  -4 -14 32859.0 2885.83   4
  -1  -4 -14 30610.8 1209.17   8
  -1  -4 -14 29341.1 2172.86   5
  -1  -4 -14 23216.9 967.830  13
  -1   4  14 30477.2 2736.53  24
   1   4 -13 33861.0 2366.90   6
  -1  -4 -13 40045.1 1264.47   7
   1  -4  13 39326.1 2427.99  22
   1   4 -13 42210.2 2155.37  16
  -1  -4 -13 42586.3 3039.66   4
   1   4 -13 39379.0 1221.84  20
  -1  -4 -13 43134.3 2475.99  25
  -1  -4 -13 42099.2 1323.25   8
  -1  -4 -13 44121.9 2483.56   5
  -1   4  13 44203.6 3084.49  24
  -1  -4 -12 13858.6 1727.31   4
   1   4 -12 11000.1 1350.01   5
  -1  -4 -12 12930.2 1312.08   5
   1  -4  12 12367.4 1396.39  22
   1   4 -12 14052.2 1285.15   2
  -1  -4 -12 13745.5 1327.82  25
  -1   4  12 13478.6 1659.68  24
   1   4 -12 10150.9 1291.56   6
  -1  -4 -11 21056.7 1958.07   4
   1   4 -11 19561.4 1463.89   2
   1   4 -11 18754.8 1632.24   5
   1  -4  11 20195.6 1663.68  22
  -1  -4 -11 19645.7 1526.05  25
   1   4 -11 18449.0 1603.18   6
  -1   4  11 17333.6 1272.37  21
  -1   4  11 22533.1 2012.97  24
  -1  -4 -11 19982.1 1518.57   5
  -1  -4 -10 31561.1 1782.01   5
   1   4 -10 33450.2 1888.14   2
  -1   4  10 29376.1 1622.62  21
  -1  -4 -10 30855.7 1810.25  25
   1   4 -10 30052.7 1961.21   6
  -1   4  10 36424.9 2389.63  24
   1  -4  10 30842.0 1946.10  22
   1   4 -10 32365.6 1936.51   5
  -1  -4 -10 33472.8 2256.68   4
  -1  -4  -9 92188.9 3492.58   4
   1   4  -9 85765.1 3110.15   6
   1  -4   9 92556.6 3162.67  22
  -1  -4  -9 89380.1 2924.54  25
  -1   4   9 95399.0 3634.53  24
  -1  -4  -9 93532.4 2807.82   5
   1   4  -9 93084.0 3053.57   5
   1   4  -9 97594.7 3104.23   2
  -1   4   9 82759.5 2631.18  21
  -1   4   8 15810.4 1171.54  21
  -1  -4  -8 18714.3 1496.03   4
   1   4  -8 18031.1 1145.25   1
   1   4  -8 17251.9 1306.12   2
   1   4  -8 15842.8 1196.07   5
  -1  -4  -8 16148.3 1096.19   5
   1  -4   8 18012.9 1381.90  22
  -1  -4  -8 16638.2 1241.11  25
   1   4  -8 16452.1 1362.16   6
  -1   4   8 17591.5 1532.68  24
   1   4  -7 125559. 3034.70   5
  -1  -4  -7 131085. 3693.24   4
  -1   4   7 129939. 3780.53  24
  -1  -4  -7 118864. 3155.12  25
   1   4  -7 130228. 3369.38   2
  -1   4   7 124430. 3125.50  21
   1  -4   7 129288. 3374.31  22
  -1  -4  -7 123619. 2726.57   5
  -1  -4  -6 140182. 2626.75   5
  -1  -4  -6 158062. 3818.48   4
   1   4  -6 146966. 3033.42   5
  -1  -4  -6 149889. 3432.99  25
  -1   4   6 155782. 3925.31  24
  -1   4   6 154292. 3379.51  21
   1  -4   6 146380. 3400.78  22
   1   4  -6 149737. 3467.58   2
   1   4  -5 186008. 3708.29   2
   1   4  -5 193607. 3557.65  21
   1  -4   5 172378. 3521.92  22
   1   4  -5 177702. 3031.26   5
  -1  -4  -5 177621. 3673.84  25
  -1   4   5 181480. 3976.01  24
  -1   4   5 182010. 3645.77  21
  -1  -4  -5 191452. 4044.85   4
   1  -4   4 75414.4 2191.67  22
  -1   4   4 70955.9 2345.00  24
  -1  -4  -4 73934.3 2398.61   4
   1   4  -4 71993.6 1972.35  21
  -1   4   4 73378.0 2257.83  21
   1   4  -4 70039.4 2162.20   2
   1   4  -3 104482. 2491.31   2
  -1   4   3 108409. 2751.50  24
   1   4  -3 126042. 3815.69  24
   1   4  -3 109213. 2255.94  21
  -1   4   3 111178. 2690.71  21
  -1  -4  -3 111800. 2809.51   4
  -1  -4  -3 93393.3 1445.32   5
   1  -4   3 105229. 2425.91  22
   1  -4   2 145662. 2454.75   4
   1  -4   2 148481. 2746.76  22
   1   4  -2 148954. 2555.51  21
  -1   4   2 159225. 3144.10  21
  -1  -4  -2 164524. 3243.64  23
  -1   4   2 148838. 3009.42  24
   1   4  -2 149588. 2823.76   2
   1   4  -2 170617. 3968.70  24
  -1  -4  -2 128881. 1405.12   5
  -1  -4  -2 163878. 3322.55   4
   1  -4   1 338596. 3982.02  22
   1  -4   1 333680. 3757.87   4
   1   4  -1 320448. 3890.28   2
  -1   4   1 344362. 4522.22  21
   1   4  -1 324019. 3890.19  21
  -1  -4   0 65247.4 2020.28  23
   1   4   0 56216.3 1583.50   2
  -1   4   0 61822.4 1930.43  21
   1  -4   0 60140.6 1659.96   4
   1   4   0 61145.2 1791.43  21
   1  -4   0 61214.0 1640.96  22
   1  -4  -1 326503. 4018.77   4
   1   4   1 344513. 4407.44  21
  -1   4  -1 340585. 4644.33  21
  -1  -4   1 343216. 4602.61  23
   1  -4  -1 317962. 3530.26  22
   1   4   1 302624. 3377.75   2
  -1   4  -2 165396. 3410.38  21
   1  -4  -2 169337. 3062.59   4
  -1  -4   2 161955. 3195.36  23
   1   4   2 152625. 3135.51  24
  -1   4  -2 145016. 2062.55   5
   1  -4  -2 155173. 2472.39  22
   1   4   2 141506. 2186.55   2
  -1   4  -2 163991. 3197.31  24
   1   4   2 159607. 3169.11  21
  -1   4  -3 94234.9 1819.21   5
   1  -4  -3 107010. 2595.19   4
   1   4   3 106694. 2747.74  21
   1   4   3 105296. 2640.62  24
  -1   4  -3 107291. 2344.53  25
  -1  -4   3 107962. 2684.52  23
   1   4   3 97604.8 1684.62   2
   1  -4  -3 106419. 2205.82  22
   1  -4  -3 83729.8 1010.58  25
  -1   4  -3 116288. 3069.64  21
  -1   4  -3 106212. 2640.69   1
  -1   4  -3 122501. 3123.11  24
   1   4   4 69224.7 2233.92  24
  -1   4  -4 70529.3 2069.52  25
   1   4   4 74713.9 2429.22  21
   1  -4  -4 70866.1 2261.09   4
   1  -4  -4 60180.7 1466.60  22
   1  -4  -4 61961.9 1032.53  25
  -1   4  -4 73693.8 2263.69   1
  -1   4  -4 76554.6 2735.91  21
  -1  -4   4 69482.9 2256.49  23
   1   4   4 67664.6 1285.18   2
  -1   4  -4 66431.6 1677.29   5
  -1  -4   5 166485. 3681.12  23
  -1   4  -5 165721. 2907.49   5
  -1   4  -5 173307. 3452.28  25
  -1   4  -5 178355. 3738.19   1
   1   4   5 158604. 1603.97   2
   1  -4  -5 158068. 1951.45  25
   1   4   5 183430. 4046.79  21
   1  -4  -5 169878. 3810.84   4
   1   4   5 180143. 3702.20  24
   1  -4  -6 139615. 2130.38  25
   1   4   6 148212. 3472.93  24
  -1   4  -6 145329. 3380.31  25
   1   4   6 158933. 3919.24  21
  -1   4  -6 152673. 3590.40   1
   1  -4  -6 152615. 3809.12   4
  -1   4  -6 144038. 2954.07   5
  -1  -4   6 137652. 3428.22  23
   1   4   7 126994. 3358.09  24
  -1   4  -7 133323. 3752.16   3
  -1   4  -7 131470. 3056.27   5
  -1   4  -7 122998. 3330.56  25
   1   4   7 140954. 3850.11  21
   1  -4  -7 138208. 3912.86   4
  -1  -4   7 121083. 3400.87  23
  -1   4  -7 136407. 3587.94   1
   1  -4  -8 15505.9 881.792  25
  -1   4  -8 17574.9 1409.10  25
  -1  -4   8 13879.4 1258.92  23
  -1   4  -8 17978.5 1543.33   3
   1   4   8 16594.5 1314.94  24
  -1   4  -8 15325.7 1173.97   5
   1   4   8 18774.1 1498.88  21
   1  -4  -8 17751.2 1538.22   4
  -1   4  -8 17592.0 1393.45   1
   1   4   9 94117.7 3145.92  24
   1  -4  -9 91695.0 2337.07  25
   1   4   9 97230.9 3439.10  21
  -1   4  -9 89703.3 3278.88  25
   1  -4  -9 93406.6 3648.92   4
  -1   4  -9 93131.5 3324.20   1
  -1   4  -9 89039.0 3434.80   3
  -1   4  -9 93193.8 2990.77   5
   1   4  10 29338.5 1971.46  21
   1   4  10 29617.0 1873.89  24
  -1   4 -10 31334.2 1897.74   5
  -1   4 -10 28839.3 2016.22  25
   1  -4 -10 30603.6 2259.50   4
   1   4  11 18355.1 1628.30  21
  -1   4 -11 17668.1 1705.80  25
   1   4  11 18054.5 1562.92  24
   1  -4 -11 18922.3 1913.28   4
  -1   4 -11 20156.5 1623.90   5
  -1   4 -12 14329.3 1455.95   5
  -1   4 -12 13502.0 1594.01  25
   1   4  12 14487.3 1459.08  24
   1   4  12 12930.1 1417.50  21
   1  -4 -12 12311.2 1756.73   4
   1   4  13 38157.2 2420.69  21
   1  -4 -13 47103.7 1908.81  15
  -1   4 -13 42340.2 2893.33  25
   1  -4 -13 38297.0 1249.80  13
   1  -4 -13 41713.9 1296.57   8
  -1   4 -13 46961.9 2523.43  16
   1  -4 -13 40801.6 1273.77   7
   1   4  13 44877.3 2612.70  24
  -1   4 -13 46956.1 2700.18   5
   1  -4 -13 47572.5 3386.91   4
  -1   4 -14 32037.5 2247.80  16
  -1   4 -14 30096.8 2581.73  25
   1   4  14 23082.4 1949.45  21
  -1   4 -14 31374.4 2327.27   5
   1  -4 -14 28327.3 1126.85  13
   1  -4 -14 32203.4 2926.69   4
   1  -4 -14 29391.6 1157.54   7
   1   4  14 29545.8 2247.08  24
   1  -4 -14 33835.1 1695.73  15
  -1   4 -14 24147.0 988.404   8
   1  -4 -14 28417.7 1184.33   8
  -1   4 -14 22494.2 1399.51  18
   1  -4 -15 44608.7 1469.81   7
  -1  -4  15 33765.6 2313.27  22
   1  -4 -15 44099.3 1533.13   8
  -1   4 -15 34176.2 1208.37   8
  -1   4 -15 43787.4 1401.79  20
   1  -4 -15 46878.0 3728.00   4
  -1   4 -15 45304.9 2890.22   5
   1  -4 -15 44584.7 1422.44  13
   1  -4 -15 50150.0 2123.28  15
  -1   4 -16 4853.15 950.880   5
  -1   4 -16 4937.32 630.881  20
   1  -4 -16 5329.52 616.610   7
   1  -4 -16 3614.56 591.403   8
   1  -4 -16 3876.06 542.638  13
  -1   4 -16 3229.36 470.172   8
   1  -4 -16 5821.50 881.886  15
   1  -4 -17 5367.44 581.409  13
   1  -4 -17 5940.33 647.611   7
  -1   4 -17 5920.02 647.807  20
  -1   4 -17 3902.54 489.620   8
   1  -4 -17 6953.01 975.805  15
  -1   4 -18 298.502 414.511  20
  -1   4 -18 287.857 246.520   8
   1  -4 -18 714.555 569.818  15
   1  -4 -18 402.162 366.443   7
   1  -4 -19 4287.18 588.281   7
   1  -4 -19 4179.49 861.116  15
  -1   4 -19 3133.06 432.262   8
  -1   4 -19 4681.59 589.928  20
   1  -4 -20 13753.4 924.618   7
  -1   4 -20 14660.9 884.323  20
  -1   4 -21 1986.90 354.351   8
  -1   4 -21 2584.29 466.641  20
   1  -4 -21 2762.35 536.733  18
   1  -4 -21 3786.92 557.710   7
   1  -4 -22 9336.24 746.478   7
  -1   4 -22 9420.84 649.118  20
   1  -4 -22 10978.9 783.665  18
  -1   4 -23-284.463 482.163  15
   1  -4 -23 1197.53 364.316   7
   1  -4 -24 7035.45 545.034   7
   1   5 -23 579.200 405.351  15
  -1  -5 -23 1166.24 391.819  18
   1   5 -23 310.829 227.469  20
   1   5 -22 5589.38 536.600  20
  -1  -5 -22 6794.38 687.942  18
  -1  -5 -21 6595.99 731.405  18
  -1  -5 -21 7629.58 680.085   7
   1   5 -21 5763.21 583.572  20
  -1  -5 -20 5377.97 657.498   7
   1   5 -20 4838.04 599.392  20
  -1  -5 -20 3990.36 634.912  18
  -1  -5 -19 5240.97 669.668   8
  -1  -5 -19 5846.48 655.298   7
   1   5 -19 4364.45 596.758  20
   1   5 -18 7237.50 739.175  20
  -1  -5 -18 8269.03 761.990   7
  -1  -5 -18 8178.01 787.985   8
  -1  -5 -17 17051.8 1016.43   7
  -1  -5 -17 18370.3 1074.67   8
   1   5 -17 17156.2 1018.10  20
  -1  -5 -16 7861.01 715.545   7
  -1  -5 -16 7624.52 582.575  13
  -1  -5 -16 9747.01 958.723  15
  -1  -5 -16 8902.48 780.295   8
   1   5 -16 7838.31 772.599  20
  -1  -5 -15 17521.0 979.344   8
  -1  -5 -15 16344.0 949.472   7
   1   5 -15 15651.7 923.994  20
  -1  -5 -15 17351.6 856.499  13
  -1   5  15 13314.7 1969.04  23
  -1   5  15 18047.9 2205.47  24
  -1  -5 -15 18002.2 1197.02  15
   1  -5  14 1277.22 626.086  22
  -1   5  14-93.0907 846.717  24
  -1  -5 -14-200.579 273.042   8
  -1  -5 -14 9.16883 198.137  13
  -1  -5 -14 120.802 257.772   7
  -1  -5 -14 431.014 380.246  15
  -1  -5 -14 649.995 882.239   4
   1   5 -14-51.3257 295.813  20
  -1  -5 -13 38827.3 2326.49  25
   1   5 -13 35912.9 2060.03  16
  -1   5  13 40985.2 3030.53  24
   1   5 -13 36483.3 2219.31   2
  -1  -5 -13 34668.9 2145.54   5
  -1  -5 -13 36295.2 1206.02  13
  -1  -5 -13 39542.5 2989.17   4
  -1  -5 -13 37753.4 1275.55   8
   1   5 -13 35544.6 1229.75  20
   1  -5  13 35107.9 2417.86  22
  -1  -5 -13 36455.5 1502.20  15
  -1  -5 -13 34540.9 1187.10   7
  -1  -5 -12 30041.8 2521.21   4
   1   5 -12 27616.1 1930.35   2
   1  -5  12 29237.4 2190.65  22
  -1  -5 -12 27112.3 1808.69   5
  -1  -5 -12 28933.0 1915.22  25
  -1   5  12 31372.4 2532.48  24
   1   5 -12 28608.9 1721.03  16
   1   5 -12 25958.3 989.454  20
  -1  -5 -11 25688.3 2226.63   4
   1   5 -11 25271.5 1821.82   2
  -1  -5 -11 25775.3 1740.04  25
  -1   5  11 26750.7 2233.22  24
  -1   5  11 20492.5 1505.85  21
   1  -5  11 24583.1 1953.27  22
  -1  -5 -11 25720.0 1678.31   5
  -1  -5 -10 46717.6 2242.95  25
  -1   5  10 40564.7 2051.35  21
  -1  -5 -10 48958.1 2882.65   4
   1   5 -10 36800.5 2169.63   6
   1   5 -10 45995.1 2390.53   2
   1  -5  10 47055.2 2507.28  22
   1   5 -10 43917.2 2303.51   5
  -1   5  10 50056.6 2894.08  24
  -1  -5 -10 44602.2 2042.53   5
   1   5  -9 14336.7 1331.14   2
  -1  -5  -9 14784.7 1512.82   4
  -1   5   9 12388.5 1130.42  21
   1  -5   9 13225.5 1348.18  22
  -1  -5  -9 14037.9 1200.67  25
   1   5  -9 13350.4 1201.27   5
  -1   5   9 14408.5 1533.63  24
  -1  -5  -9 13041.5 1046.28   5
   1   5  -9 9754.19 1117.41   6
   1   5  -8 58583.2 2311.71   1
  -1   5   8 51343.5 2215.49  21
   1   5  -8 56411.1 2509.24   2
  -1  -5  -8 55534.0 2712.60   4
  -1  -5  -8 53212.5 2238.35  25
   1  -5   8 54868.3 2491.47  22
  -1  -5  -8 51362.8 1870.34   5
  -1   5   8 56727.4 2789.51  24
   1   5  -8 47434.0 2059.90   5
   1  -5   7 3576.24 760.054  22
  -1   5   7 3272.55 618.283  21
  -1   5   7 5396.60 884.701  24
  -1  -5  -7 3757.68 489.143   5
  -1  -5  -7 4249.43 649.642  25
   1   5  -7 4218.06 766.055   2
  -1  -5  -7 4432.05 817.514   4
   1   5  -6 68364.7 2538.20   2
  -1   5   6 67297.8 2765.11  24
  -1  -5  -6 61288.0 2326.59  25
  -1  -5  -6 59613.2 1659.12   5
  -1  -5  -6 66485.6 2694.08   4
   1  -5   6 65781.3 2449.36  22
  -1   5   6 66145.6 2468.54  21
   1  -5   5 22001.0 1469.23  22
  -1  -5  -5 21062.1 1386.38  25
  -1   5   5 22162.4 1567.88  24
   1   5  -5 23928.5 1428.59  21
  -1   5   5 20691.3 1432.07  21
   1   5  -5 20056.2 1488.84   2
  -1  -5  -5 25002.0 1700.58   4
   1  -5   4 6836.28 805.697  22
  -1   5   4 7012.91 901.921  21
   1   5  -4 7101.36 885.889   2
  -1   5   4 6140.73 840.227  24
  -1  -5  -4 5910.66 411.657   5
   1   5  -4 7124.96 749.348  21
  -1  -5  -4 7180.35 903.500   4
   1   5  -4 7723.65 1232.63  24
   1   5  -3 59276.4 2173.08   2
  -1  -5  -3 49532.9 918.525   5
   1   5  -3 69759.5 3042.98  24
   1  -5   3 57263.6 2057.00  22
  -1   5   3 60900.9 2288.90  24
  -1  -5  -3 65127.8 2499.66   4
   1   5  -3 58954.6 1931.53  21
  -1   5   3 62589.8 2403.52  21
   1  -5   2 165858. 3043.85   4
  -1  -5  -2 185289. 4068.22   4
   1   5  -2 169501. 3173.39  21
   1   5  -2 183964. 4478.43  24
  -1   5   2 174686. 3678.95  24
  -1  -5  -2 186337. 3889.34  23
   1  -5   2 172390. 3281.78  22
   1   5  -2 169609. 3318.18   2
  -1   5   2 181790. 3867.79  21
  -1   5   1 66725.6 2235.43  24
  -1  -5  -1 72614.8 2518.33   4
  -1   5   1 69389.7 2370.84  21
   1   5  -1 66442.0 2049.40  21
   1  -5   1 70795.7 2030.23  22
   1  -5   1 66932.1 2012.31   4
   1   5  -1 63046.7 1947.68   2
   1   5  -1 70601.1 2631.36  24
  -1  -5  -1 71067.1 2368.28  23
   1  -5   0 3573.36 494.267  22
  -1   5   0 3294.85 601.147  24
  -1   5   0 3084.52 603.918  21
   1   5   0 3047.17 534.782  21
   1  -5   0 3387.59 538.718   4
   1   5   0 2877.02 517.931   2
  -1  -5   0 3044.79 604.768  23
   1   5   0 2945.53 641.297  24
  -1   5  -1 69747.1 2275.53  24
   1   5   1 67037.9 1807.02   2
  -1  -5   1 73379.5 2352.08  23
   1   5   1 72403.8 2313.15  21
   1  -5  -1 71979.8 1876.27  22
  -1   5  -1 73141.6 2423.13  21
   1   5   1 70945.8 2444.42  24
   1  -5  -1 72968.9 2206.20   4
  -1  -5   2 158984. 3436.22  23
   1  -5  -2 161556. 2713.51  22
   1  -5  -2 162425. 3379.82   4
  -1   5  -2 155023. 3545.53  24
   1   5   2 165363. 3695.07  24
   1   5   2 169625. 3657.30  21
  -1   5  -2 171564. 3843.12  21
   1   5   2 156261. 2617.23   2
  -1   5  -2 143651. 1980.34   5
   1  -5  -3 57800.2 2227.10   4
   1   5   3 53713.8 1491.79   2
  -1   5  -3 51869.5 2257.92  24
   1  -5  -3 57140.7 1677.24  22
   1  -5  -3 43753.9 842.918  25
  -1  -5   3 56439.7 2199.42  23
   1   5   3 57038.3 2244.99  21
  -1   5  -3 50258.8 1321.28   5
   1   5   3 57689.0 2229.09  24
  -1   5  -3 61465.0 2507.17  21
   1   5   4 6945.09 662.714   2
   1  -5  -4 5131.97 309.426  25
   1   5   4 6652.35 838.115  24
  -1   5  -4 8600.95 1097.91  24
   1  -5  -4 7742.11 896.832   4
   1   5   4 6847.92 858.109  21
  -1   5  -4 6514.98 573.856   5
   1  -5  -4 4931.32 495.405  22
  -1   5  -4 4217.25 315.504   6
  -1   5  -4 7728.66 1029.39  21
  -1   5  -4 6802.40 824.749   1
  -1  -5   4 6727.81 857.299  23
   1   5   5 20806.1 758.559   2
  -1  -5   5 20578.4 1407.48  23
   1  -5  -5 20692.4 1522.52   4
   1  -5  -5 18263.5 645.361  25
  -1   5  -5 20449.2 1055.84   5
  -1   5  -5 21740.3 1515.46   1
   1   5   5 21418.3 1449.28  24
   1   5   5 22368.0 1634.64  21
  -1   5  -5 23196.7 1798.83  24
  -1   5  -6 64169.2 2016.93   5
   1   5   6 65531.5 2556.68  24
   1   5   6 68981.3 2752.42  21
  -1   5  -6 63842.5 2487.77   1
   1  -5  -6 63720.7 2617.30   4
  -1  -5   6 58130.2 2350.92  23
  -1   5  -7 4385.49 787.806  25
   1   5   7 4038.19 799.227  21
   1  -5  -7 4530.76 826.932   4
  -1   5  -7 4022.26 597.510   5
  -1  -5   7 3485.40 708.802  23
   1   5   7 3679.82 745.020  24
  -1   5  -7 4647.10 780.695   1
  -1   5  -8 56907.7 2827.74   3
  -1   5  -8 54924.0 2550.80  25
  -1   5  -8 56779.6 2609.72   1
   1   5   8 60057.0 2770.05  21
   1   5   8 59128.7 2578.68  24
  -1   5  -8 59486.5 2265.64   5
   1  -5  -8 57836.8 2797.83   4
   1   5   9 15795.5 1494.91  21
   1  -5  -9 14536.5 1530.20   4
  -1   5  -9 14098.1 1389.64   1
  -1   5  -9 14486.7 1436.44  25
  -1  -5   9 9581.86 1077.44  23
   1   5   9 15614.6 1412.63  24
  -1   5  -9 13722.3 1551.88   3
  -1   5  -9 13673.5 1215.40   5
  -1   5 -10 42857.4 2530.69  25
  -1   5 -10 45341.1 2603.16   1
  -1   5 -10 45608.2 2319.59   5
   1   5  10 44584.7 2419.33  24
   1  -5 -10 48115.0 2907.11   4
   1   5  10 46404.2 2603.12  21
   1   5  11 24247.3 1860.20  24
  -1   5 -11 26784.8 1869.52   5
   1   5  11 24015.7 1933.80  21
   1  -5 -11 26596.1 2306.07   4
  -1   5 -12 30397.0 2089.39   5
   1  -5 -12 30569.5 1508.41  15
   1  -5 -12 30586.1 2617.33   4
   1   5  12 27238.4 2132.16  21
   1   5  12 31114.5 2187.48  24
  -1   5 -12 31603.0 2067.79  16
   1  -5 -13 35237.5 1270.69   8
   1  -5 -13 36410.4 1236.71   7
   1  -5 -13 38361.5 1343.58  13
   1  -5 -13 40772.1 1813.66  15
   1  -5 -13 38619.8 3076.95   4
  -1   5 -13 40037.4 2491.00   5
  -1   5 -13 44091.8 2554.29  16
   1   5  13 34388.4 2393.50  21
   1   5  13 39602.0 2530.37  24
   1  -5 -14 229.788 224.156   7
  -1   5 -14-571.844 335.389   5
   1  -5 -14-35.3518 236.313  13
   1  -5 -14-824.173 779.103   4
   1  -5 -14-15.6133 390.838  15
  -1   5 -14-566.119 642.193  16
  -1   5 -14 134.198 284.392  20
  -1  -5  14-148.515 678.656  22
   1   5  14-254.738 555.489  24
   1  -5 -14-58.7663 227.961   8
   1   5  14 1050.35 598.204  21
   1  -5 -15 17502.8 982.971   7
  -1   5 -15 16474.2 1744.66   5
   1  -5 -15 18931.6 1347.22  15
   1  -5 -15 19270.2 2423.42   4
   1  -5 -15 16635.7 946.727  13
  -1   5 -15 20180.4 1995.17  16
  -1  -5  15 12829.9 1623.38  22
  -1   5 -15 17143.3 933.556  20
   1  -5 -16 7798.13 694.520   7
   1  -5 -16 7644.06 673.052  13
  -1   5 -16 7600.33 734.564  20
   1  -5 -16 9658.90 1116.24  15
  -1   5 -17 19529.9 1048.91  20
   1  -5 -17 18460.0 1035.58   7
   1  -5 -17 19427.8 1026.96  13
  -1   5 -18 8298.98 755.154  20
   1  -5 -18 7141.20 655.700  13
   1  -5 -18 7624.21 714.073   7
   1  -5 -19 4955.34 606.335   7
   1  -5 -19 3934.55 461.588  13
  -1   5 -19 4554.16 585.099  20
   1  -5 -20 5303.91 614.309   7
  -1   5 -20 4831.13 636.993  20
   1  -5 -21 6073.61 633.409   7
   1  -5 -21 5910.55 682.856  18
  -1   5 -21 6112.06 590.391  20
   1  -5 -22 6911.69 621.632   7
  -1   5 -22 6669.25 569.216  20
   1  -5 -22 7110.21 655.405  18
  -1   5 -23-146.818 212.100  20
  -1   5 -23 363.358 398.143  15
   1  -5 -23-28.1685 182.291  18
   1   6 -23 344.628 379.843  15
  -1  -6 -23 2204.04 453.329  18
   1   6 -22 550.399 417.192  15
  -1  -6 -22 1951.05 455.686  18
   1   6 -22 1177.61 374.882  20
   1   6 -21 6258.44 623.911  20
  -1  -6 -21 7629.45 749.180  18
   1   6 -20 8148.42 725.359  20
  -1  -6 -20 9422.37 769.722   7
  -1  -6 -20 8726.43 815.244  18
  -1  -6 -19 9350.81 786.010   7
   1   6 -19 8422.62 761.132  20
  -1  -6 -18 10366.3 678.785  13
  -1  -6 -18 11365.5 838.465   7
   1   6 -18 11778.9 889.898  20
  -1  -6 -18 11023.2 873.397   8
   1   6 -17 6526.53 708.686  20
  -1  -6 -17 6745.91 714.257   8
  -1  -6 -17 6435.18 579.115  13
  -1  -6 -17 6925.52 701.396   7
  -1  -6 -16 11904.3 840.647   7
  -1  -6 -16 11890.9 872.675   8
  -1  -6 -16 11664.7 754.838  13
   1   6 -16 11386.4 879.621  20
  -1  -6 -15 18162.6 1019.98   8
  -1  -6 -15 16109.3 925.144   7
  -1  -6 -15 15390.0 889.947  13
   1   6 -15 15602.0 933.728  20
   1   6 -14 50294.8 2627.75  16
   1   6 -14 46394.9 1505.35  20
   1  -6  14 44116.3 2856.04  22
  -1  -6 -14 52264.9 3712.42   4
  -1  -6 -14 44494.4 1434.21   7
  -1  -6 -14 50708.2 1584.83   8
  -1   6  14 50380.7 3537.66  24
  -1  -6 -14 48867.5 1491.13  13
  -1  -6 -13 8897.86 1551.61   4
  -1  -6 -13 7667.30 601.825  13
   1   6 -13 8084.90 1082.10  16
  -1  -6 -13 7828.78 633.371   8
  -1  -6 -13 6366.99 548.212   7
   1   6 -13 6423.56 598.667  20
   1  -6  13 5678.45 1210.95  22
  -1   6  13 7731.71 1493.56  24
  -1  -6 -12 1869.43 773.158   4
  -1  -6 -12 1395.25 273.057   7
   1  -6  12 2222.71 845.904  22
  -1   6  12 1836.20 680.387  21
  -1   6  12 2417.26 947.307  24
   1   6 -12 1085.69 543.230   2
  -1  -6 -12 1680.89 324.268  13
   1   6 -12 1028.88 406.730  16
  -1  -6 -12 1803.95 321.125   8
   1   6 -12 1396.71 340.646  20
  -1   6  11 23600.4 1781.03  21
  -1  -6 -11 28658.8 2465.02   4
  -1   6  11 28725.0 2390.08  24
   1  -6  11 27407.5 2167.31  22
   1   6 -11 27531.1 2066.86   2
  -1  -6 -11 27223.7 1785.50  25
   1  -6  10 99126.7 3879.65  22
  -1   6  10 106315. 4356.20  24
  -1   6  10 93950.9 3377.44  21
   1   6 -10 100994. 3807.41   2
  -1  -6 -10 97384.8 3266.75  25
  -1  -6 -10 99985.8 4304.88   4
  -1  -6  -9 6565.44 1132.32   4
   1   6  -9 5529.53 986.538   2
   1  -6   9 6106.10 1026.00  22
  -1   6   9 6068.00 888.109  21
  -1   6   9 5974.58 1080.82  24
   1   6  -9 3757.11 770.303   6
   1   6  -9 6269.36 875.295   1
  -1  -6  -9 4887.68 735.547  25
  -1  -6  -8 76775.8 2763.48  25
   1   6  -8 77569.3 3127.77   2
  -1  -6  -8 79140.1 3463.46   4
  -1   6   8 83163.2 3539.90  24
   1  -6   8 75900.2 3055.66  22
  -1   6   8 72173.2 2857.05  21
   1   6  -8 81062.2 2970.72   1
  -1  -6  -7 9773.94 980.804  25
  -1  -6  -7 11630.4 1322.20   4
   1   6  -7 10261.6 1158.95   2
   1  -6   7 9886.57 1122.07  22
  -1   6   7 10746.5 1136.21  21
  -1   6   7 10861.4 1281.94  24
   1  -6   6 32557.4 1846.92  22
   1   6  -6 34142.4 1955.20   2
   1   6  -6 40025.5 3190.06  24
  -1   6   6 35165.2 2138.47  24
  -1   6   6 31686.0 1875.07  21
   1   6  -6 39816.8 2231.17  21
  -1  -6  -6 32942.0 1803.03  25
  -1  -6  -6 34313.0 2131.72   4
   1   6  -5 33332.8 1826.08  21
  -1  -6  -5 32847.0 2045.48   4
   1   6  -5 36296.8 2818.12  24
  -1   6   5 31319.3 1956.76  24
   1   6  -5 30422.9 1781.11   2
  -1  -6  -5 32245.6 1801.16  25
   1  -6   5 27581.8 1633.57  22
  -1   6   5 30606.7 1840.20  21
   1   6  -4 53948.0 2233.20   2
   1   6  -4 54193.1 2169.92  21
  -1   6   4 57621.8 2503.14  24
   1  -6   4 48378.6 2058.18  22
  -1  -6  -4 58872.1 2623.71   4
  -1   6   4 55737.9 2455.56  21
   1   6  -4 58136.0 3222.08  24
   1  -6   3 51821.3 1939.79   4
  -1   6   3 56856.9 2482.65  21
  -1   6   3 54023.8 2367.43  24
   1  -6   3 55287.3 2147.46  22
   1   6  -3 51921.3 2076.08  21
  -1  -6  -3 58992.8 2620.97   4
   1   6  -3 54466.6 2219.49   2
   1   6  -3 57249.1 2933.94  24
   1  -6   2 96051.5 2685.26  22
   1   6  -2 93588.2 2705.48  21
   1   6  -2 102690. 3686.76  24
   1  -6   2 93825.4 2600.26   4
  -1   6   2 102589. 3267.94  21
  -1   6   2 97831.7 3103.64  24
   1   6  -2 94291.4 2755.02   2
  -1  -6  -2 102502. 3388.66   4
  -1  -6  -1 11998.6 1212.69  23
   1  -6   1 12213.9 967.621  22
  -1  -6  -1 11659.1 1263.40   4
  -1   6   1 12124.8 1113.72  24
   1   6  -1 11374.2 1007.03  21
   1   6  -1 11532.3 1011.60   2
  -1   6   1 11987.5 1188.10  21
   1   6  -1 12391.5 1285.06  24
   1  -6   1 11599.1 1001.16   4
   1   6   0 12991.0 1098.13  21
   1  -6   0 12379.8 1045.63   4
  -1  -6   0 12108.1 1143.99  23
   1   6   0 12942.0 1255.39  24
   1  -6   0 13866.5 987.072  22
  -1   6   0 12161.9 1151.94  21
   1   6   0 12338.0 1001.70   2
  -1   6   0 12647.1 1151.23  24
   1   6   1 9226.07 816.627   2
   1  -6  -1 9982.63 804.701  22
   1   6   1 10077.0 1012.58  21
  -1  -6   1 9050.63 977.342  23
  -1   6  -1 9378.04 1033.95  24
   1   6   1 9292.48 1092.76  24
  -1   6  -1 9610.82 1087.93  21
   1  -6  -1 10241.7 1015.36   4
   1   6   2 97111.2 3061.59  21
   1  -6  -2 93841.3 2904.55   4
   1  -6  -2 95064.9 2278.22  22
  -1   6  -2 96994.3 3152.77  21
   1   6   2 96850.7 3197.26  24
  -1   6  -2 96092.9 3173.60  24
   1   6   2 91381.8 2277.50   2
  -1  -6   2 89290.9 2802.65  23
   1  -6  -3 52998.5 1711.20  22
  -1  -6   3 49627.0 2188.61  23
   1   6   3 51139.9 1639.73   2
   1   6   3 50216.6 2331.51  24
   1  -6  -3 50737.2 2243.44   4
   1   6   3 51207.4 2331.46  21
  -1   6  -3 43414.0 1189.03   5
  -1   6  -3 53046.0 2548.51  24
  -1   6  -3 53366.9 2513.27  21
   1   6   4 50462.3 2399.69  24
  -1   6  -4 55510.7 2867.25  24
  -1  -6   4 47775.8 2125.69  23
  -1   6  -4 54023.8 2617.51  21
   1   6   4 52254.9 2376.57  21
   1  -6  -4 50442.1 2243.65   4
   1   6   4 50407.8 1582.00   2
  -1   6  -4 50068.5 2224.79   1
  -1   6  -5 34760.6 2331.24  21
  -1   6  -5 27141.9 1191.37   5
   1  -6  -5 30763.1 1843.33   4
  -1   6  -5 29660.0 1765.39   1
  -1  -6   5 25953.4 1654.38  23
   1   6   5 31834.9 1946.16  21
   1   6   5 32027.2 1959.76  24
  -1   6  -5 32188.0 2397.66  24
   1   6   6 35659.9 2134.86  21
   1   6   6 35194.3 2085.83  24
   1  -6  -6 34150.3 2012.06   4
  -1   6  -6 35147.4 1992.04   1
  -1   6  -6 32955.8 1453.26   5
  -1   6  -6 34598.3 2472.05  24
  -1   6  -7 10695.2 1184.59   1
   1   6   7 11950.6 1293.34  24
   1  -6  -7 10892.7 1244.57   4
  -1   6  -7 10839.8 922.135   5
   1   6   7 12122.9 1329.69  21
  -1  -6   7 7291.52 925.308  23
  -1   6  -8 72247.5 2511.87   5
   1  -6  -8 76559.0 3353.21   4
   1   6   8 75795.0 3287.54  21
   1   6   8 72658.9 3095.27  24
  -1   6  -8 73564.5 3140.89   1
   1   6   9 6947.97 1048.50  24
  -1   6  -9 8227.70 963.665   5
   1  -6  -9 8074.96 1231.53   4
   1   6   9 7302.97 1119.18  21
  -1   6  -9 7242.43 1084.34   1
  -1  -6   9 4234.44 728.799  23
   1   6  10 99695.1 3815.54  24
  -1   6 -10 101750. 3400.77   5
   1   6  10 103544. 4051.99  21
   1  -6 -10 101214. 4330.75   4
  -1   6 -10 105787. 4178.17   1
   1   6  11 27940.4 2118.35  24
   1  -6 -11 27881.6 2434.05   4
   1   6  11 24949.3 2118.43  21
  -1   6 -11 28106.1 1934.97   5
  -1   6 -12 1288.65 567.357  16
   1  -6 -12 1488.02 341.146  13
   1   6  12 2538.35 819.539  24
  -1   6 -12-217.122 243.854   5
   1   6  12 1795.96 715.318  21
   1  -6 -12 1012.78 779.054   4
   1  -6 -12 1406.80 288.376   7
  -1   6 -13 8143.43 1222.21  16
   1   6  13 6938.19 1244.02  24
   1  -6 -13 7272.37 622.021  13
   1  -6 -13 6857.43 569.176   7
   1   6  13 6407.75 1162.96  21
   1  -6 -13 9153.24 1611.09   4
  -1   6 -13 6002.06 981.260   5
  -1   6 -14 49577.3 1548.04  20
   1  -6 -14 51142.0 1636.27  13
  -1   6 -14 55816.3 3170.78  16
   1   6  14 48475.2 2996.13  24
   1   6  14 41407.1 2744.27  21
  -1  -6  14 40284.5 2771.88  22
   1  -6 -14 56605.5 3964.55   4
   1  -6 -14 48591.5 1516.24   7
  -1   6 -14 47807.2 2803.60   5
   1  -6 -15 16846.7 975.730  13
   1  -6 -15 14553.7 890.403   7
  -1   6 -15 16066.4 931.719  20
  -1   6 -15 13515.3 1582.20   5
   1  -6 -16 11798.0 829.306  13
   1  -6 -16 10580.6 795.784   7
  -1   6 -16 12094.1 869.704  20
   1  -6 -17 4736.67 587.716  13
   1  -6 -17 5242.77 593.798   7
  -1   6 -17 5111.53 653.789  20
   1  -6 -18 10805.1 813.602   7
  -1   6 -18 11662.5 878.120  20
   1  -6 -18 12144.2 826.350  13
   1  -6 -19 8603.76 679.515  13
   1  -6 -19 7413.54 704.055   7
  -1   6 -19 9208.16 797.652  20
   1  -6 -20 8880.27 641.545  13
  -1   6 -20 9501.82 772.060  20
   1  -6 -20 9474.89 744.542   7
  -1   6 -21 6454.08 615.568  20
   1  -6 -21 6719.03 622.941   7
   1  -6 -21 7043.69 736.281  18
  -1   6 -22 1820.25 396.860  20
   1  -6 -22 2439.68 408.835   7
   1  -6 -22 2594.01 464.802  18
  -1   6 -23 209.805 399.691  15
   1   7 -23 719.241 280.179  15
   1   7 -22 2236.76 401.618  20
  -1  -7 -22 3114.79 494.959  18
   1   7 -21 8.25115 365.587  20
  -1  -7 -21-188.382 354.257  18
   1   7 -20 9113.02 738.478  20
  -1  -7 -20 10477.6 844.699  18
  -1  -7 -19 10599.7 661.319  13
  -1  -7 -19 11174.2 832.743   7
   1   7 -19 9157.33 824.809  20
   1   7 -18 12287.5 926.104  20
  -1  -7 -18 13531.8 899.070   7
  -1  -7 -18 13871.1 784.756  13
  -1  -7 -17 11738.8 779.051  13
   1   7 -17 11479.5 913.852  20
  -1  -7 -17 12551.3 879.145   7
  -1  -7 -16 14892.2 920.018   7
  -1  -7 -16 14667.3 969.458   8
   1   7 -16 14640.0 989.124  20
  -1  -7 -16 13788.6 859.797  13
  -1  -7 -15 999.253 385.181   7
  -1  -7 -15 1236.32 453.458   8
  -1  -7 -15 846.260 360.278  13
   1   7 -15 646.566 399.218  20
  -1  -7 -14 12683.4 829.875  13
  -1  -7 -14 10803.7 850.172   8
   1   7 -14 10451.5 1331.25  16
  -1   7  14 13836.0 2083.51  24
   1   7 -14 9915.83 771.290  20
  -1  -7 -14 11175.6 772.792   7
  -1  -7 -13 9606.31 666.447   7
   1   7 -13 9418.93 732.491  20
   1   7 -13 10244.3 1243.78  16
  -1   7  13 10389.0 1749.06  24
   1  -7  13 6832.61 1324.43  22
  -1  -7 -13 11341.2 1824.10   4
  -1  -7 -13 10672.4 751.172   8
  -1  -7 -13 10418.8 730.004  13
  -1  -7 -12 42383.4 1370.38   8
   1   7 -12 44280.2 2717.82   2
  -1  -7 -12 44246.5 1456.56  13
   1  -7  12 43900.8 2940.63  22
  -1   7  12 45431.3 3270.74  24
  -1  -7 -12 36722.4 1202.46   7
   1   7 -12 42942.6 2253.25  16
  -1   7  12 35748.6 2335.63  21
  -1  -7 -12 48686.8 3471.96   4
   1   7 -12 39792.3 1346.82  20
   1  -7  11 47793.0 3011.85  22
   1   7 -11 46620.5 1381.65  20
  -1   7  11 53625.4 3380.48  24
   1   7 -11 51710.8 2929.13   2
  -1   7  11 44105.3 2545.77  21
  -1  -7 -11 42662.9 1231.42   7
  -1  -7 -11 55434.7 3564.26   4
   1   7 -11 47038.6 2217.42  16
  -1  -7 -11 48733.8 1480.01  13
   1   7 -10 1530.47 677.068   2
  -1   7  10 1639.89 751.420  21
  -1   7  10 1670.26 793.929  24
  -1  -7 -10 1685.75 312.477  13
   1  -7  10 2613.30 893.138  22
  -1  -7 -10 2585.65 944.984   4
  -1  -7  -9 30994.0 2454.70   4
   1   7  -9 28309.5 2168.46   2
  -1   7   9 25626.2 1899.26  21
   1   7  -9 26962.2 1914.78   1
  -1   7   9 29506.4 2330.94  24
  -1  -7  -9 27417.6 1714.37  25
   1  -7   9 28909.5 2182.69  22
   1   7  -8 29296.0 1914.90   1
  -1   7   8 27351.9 1931.30  21
  -1   7   8 31409.7 2311.32  24
  -1  -7  -8 32469.0 2396.91   4
  -1  -7  -8 29449.6 1760.84  25
   1  -7   8 29727.2 2041.96  22
   1   7  -8 29873.2 2111.44   2
   1   7  -7 77293.4 3237.18   2
   1  -7   7 74822.9 3057.84  22
  -1   7   7 72121.2 3072.82  21
  -1  -7  -7 78085.7 3580.75   4
  -1   7   7 80403.0 3553.84  24
  -1  -7  -7 72187.9 2714.10  25
  -1   7   6 30612.0 2191.39  24
  -1  -7  -6 32284.1 2251.37   4
   1   7  -6 29166.3 1937.85   2
  -1  -7  -6 28372.6 1732.84  25
   1  -7   6 26815.7 1787.92  22
  -1   7   6 28524.3 1944.57  21
   1   7  -6 31303.6 2975.36  24
   1   7  -6 34238.6 2176.44  21
  -1  -7  -5 12406.9 1159.68  25
   1   7  -5 13484.8 1317.58   2
   1  -7   5 10167.7 959.995   4
   1   7  -5 12929.0 1845.80  24
  -1   7   5 14328.2 1394.63  21
  -1  -7  -5 15274.7 1541.26   4
   1   7  -5 13132.0 1232.64  21
   1  -7   5 12874.1 1225.15  22
  -1   7   5 15067.7 1476.11  24
  -1  -7  -4 34101.5 2222.93   4
   1   7  -4 31251.2 1808.83  21
  -1   7   4 32093.6 2039.70  21
  -1   7   4 32761.3 2095.81  24
   1   7  -4 31296.2 1850.02   2
   1  -7   4 29277.2 1704.41  22
   1  -7   4 24996.3 1470.46   4
   1   7  -4 31675.6 2557.71  24
  -1   7   3 11440.4 1249.13  21
   1  -7   3 10044.8 972.758   4
   1  -7   3 10318.2 1046.08  22
   1   7  -3 9558.21 1325.60  24
  -1  -7  -3 11634.2 1309.27   4
   1   7  -3 10715.9 1111.84   2
   1   7  -3 9671.41 997.385  21
  -1   7   3 11576.8 1254.42  24
   1  -7   2 149385. 3612.02  22
   1   7  -2 134644. 3665.11  21
   1  -7   2 137417. 3489.89   4
  -1  -7  -2 155118. 4464.17   4
   1   7  -2 153509. 4840.85  24
   1   7  -2 139793. 3560.05   2
  -1   7   2 148748. 4228.62  24
  -1   7   2 156495. 4333.17  21
   1   7  -1 34408.8 1753.62   2
   1  -7   1 35117.2 1838.14   4
  -1   7   1 35983.1 2098.93  24
   1  -7   1 38817.5 1812.46  22
   1   7  -1 37032.8 2346.09  24
  -1  -7  -1 37801.2 2204.74   4
  -1   7   1 38457.5 2152.46  21
   1   7  -1 33558.5 1868.80  21
   1   7   0 108107. 2947.25   2
  -1  -7   0 111163. 3375.69  23
   1  -7   0 118079. 3395.67   4
  -1   7   0 116106. 3645.21  21
   1   7   0 124072. 4077.77  24
   1   7   0 122552. 3579.46  21
  -1  -7   0 120167. 3843.31   4
   1  -7   0 125882. 3158.95  22
  -1   7   0 119528. 3823.05  24
  -1   7  -1 38765.1 2224.97  24
  -1  -7   1 36479.1 1989.07  23
   1   7   1 38890.8 2280.27  24
   1  -7  -1 39458.3 1676.32  22
  -1   7  -1 37717.6 2123.18  21
   1  -7  -1 38842.3 2028.27   4
   1   7   1 37024.4 2072.32  21
   1   7   1 35814.2 1667.61   2
   1   7   2 138555. 3945.80  21
   1  -7  -2 143982. 3043.06  22
   1   7   2 148772. 4374.49  24
   1   7   2 142637. 3136.39   2
   1  -7  -2 143323. 3922.39   4
  -1  -7   2 128625. 3614.33  23
  -1   7  -2 141198. 4318.39  24
  -1   7  -2 134504. 4005.91  21
   1   7   3 11537.0 919.220   2
  -1   7  -3 12019.1 1381.36  24
   1   7   3 11981.7 1345.08  24
  -1   7  -3 11040.7 1258.03  21
   1  -7  -3 10287.5 1108.31   4
  -1  -7   3 8338.60 991.757  23
   1   7   3 10353.2 1175.25  21
   1   7   4 30546.3 1354.55   2
   1   7   4 31463.4 2081.55  24
  -1   7  -4 29299.7 1849.24   1
  -1   7  -4 27689.9 2222.44  24
   1  -7  -4 30347.4 1919.90   4
  -1   7  -4 29828.9 2090.77  21
   1   7   4 30380.1 1959.23  21
  -1  -7   4 23116.1 1552.50  23
   1   7   5 12968.8 1386.63  21
  -1  -7   5 9189.72 1027.21  23
   1  -7  -5 12927.8 1317.81   4
  -1   7  -5 14187.6 1742.31  24
   1   7   5 13771.5 1443.78  24
  -1   7  -5 12157.4 1264.09   1
  -1   7  -5 13458.0 1576.73  21
   1   7   6 28148.0 2026.96  21
   1   7   6 31741.1 2158.71  24
   1  -7  -6 29130.2 2001.10   4
  -1   7  -6 28092.0 1909.38   1
  -1   7  -6 29127.8 2453.75  24
   1  -7  -7 76625.8 3350.83   4
   1   7   7 79804.3 3488.88  21
   1   7   7 77631.5 3392.32  24
  -1   7  -7 73204.7 3214.40   1
   1  -7  -8 32310.8 2290.86   4
   1   7   8 28450.2 2115.02  24
   1   7   8 31747.5 2286.58  21
  -1   7  -8 30710.5 2173.22   1
  -1   7  -9 27348.8 2165.97   1
   1   7   9 27117.0 2115.92  24
   1  -7  -9 28641.7 2328.87   4
   1   7   9 28263.4 2240.48  21
   1  -7 -10 1469.47 310.179  13
   1  -7 -10 2451.55 832.981   4
   1   7  10 578.976 552.463  21
   1   7  10 1513.25 745.411  24
   1  -7 -11 49792.7 1530.43  13
   1   7  11 46463.5 2875.58  24
  -1   7 -11 48825.7 3150.67   1
   1  -7 -11 45033.8 1261.89  10
   1   7  11 48028.6 3004.08  21
   1  -7 -11 48724.6 3264.73   4
  -1   7 -11 54409.3 2724.34  16
   1   7  12 43303.2 2825.70  24
   1  -7 -12 50154.9 1584.49  13
   1   7  12 41608.3 2818.78  21
   1  -7 -12 49743.6 3460.80   4
   1  -7 -12 41173.5 1257.05   7
  -1   7 -12 53826.9 2880.74  16
   1   7  13 10089.3 1501.58  24
  -1   7 -13 9738.06 735.843  20
   1  -7 -13 12173.2 1832.27   4
   1  -7 -13 10442.7 690.377   7
   1   7  13 8601.32 1366.18  21
  -1  -7  13 8404.90 1393.33  22
   1  -7 -13 11119.4 788.355  13
  -1   7 -13 11898.1 1486.50  16
   1  -7 -14 11183.5 857.470  13
  -1   7 -14 12247.1 1597.20  16
   1   7  14 8244.28 1374.45  21
   1   7  14 9022.65 1585.85  24
   1  -7 -14 10262.0 748.194   7
  -1   7 -14 10319.0 780.801  20
   1  -7 -15 380.289 320.707   7
   1  -7 -15 506.459 326.704  13
  -1   7 -15 735.596 706.106  16
  -1   7 -15 571.842 415.261  20
   1  -7 -16 16258.8 957.094   7
  -1   7 -16 15645.2 989.845  20
  -1   7 -16 17349.2 2038.76  16
   1  -7 -16 17422.1 1018.92  13
   1  -7 -17 10780.0 797.899   7
  -1   7 -17 11601.9 886.884  20
   1  -7 -17 12401.4 845.797  13
   1  -7 -18 12689.5 853.892   7
  -1   7 -18 13603.0 958.168  20
   1  -7 -18 12190.5 833.806  13
  -1   7 -19 10449.0 852.160  20
   1  -7 -19 9964.74 761.028   7
   1  -7 -19 9049.89 717.828  13
   1  -7 -20 9586.71 667.297  13
   1  -7 -20 9052.75 705.568   7
  -1   7 -20 10078.1 773.149  20
  -1   7 -21 19.8024 396.266  20
   1  -7 -21 407.608 313.286   7
  -1   7 -22 2664.97 404.066  20
   1  -7 -22 3950.20 535.581  18
   1   8 -22-170.748 323.372  20
  -1  -8 -22-121.183 327.947  18
   1   8 -22-466.572 341.695  15
  -1  -8 -21 239.188 341.910  18
   1   8 -21 90.5010 348.318  20
   1   8 -20 4898.34 579.988  20
  -1  -8 -20 5461.06 644.575  18
  -1  -8 -19 15166.7 783.940  13
   1   8 -19 15064.2 933.297  20
  -1  -8 -18 5816.44 555.317  13
   1   8 -18 5460.14 713.486  20
  -1  -8 -17 4794.17 539.494  13
   1   8 -17 4102.48 661.694  20
  -1  -8 -17 5103.29 611.561   7
   1   8 -16 25212.0 1243.60  20
  -1  -8 -16 27506.4 1191.45  13
  -1  -8 -16 26308.6 1208.66   7
   1   8 -15 9464.62 1278.26  16
  -1  -8 -15 9242.85 758.665  13
  -1  -8 -15 9744.56 741.281   7
   1   8 -15 8970.73 804.363  20
   1   8 -14 14960.2 1540.33  16
   1   8 -14 14780.1 955.653  20
  -1  -8 -14 14976.4 881.503   7
  -1  -8 -14 15381.5 973.689  13
  -1  -8 -13 28322.0 1243.13  13
  -1  -8 -13 26376.3 1114.67   7
   1   8 -13 25725.9 1904.90  16
   1   8 -13 26806.7 1215.16  20
   1  -8  12-149.884 619.390  22
  -1  -8 -12 2815.74 436.119  13
  -1  -8 -12 2562.64 370.438   7
  -1   8  12 2736.22 1020.33  24
  -1  -8 -12 3510.80 1210.27   4
  -1  -8 -12 1984.88 300.167  10
   1   8 -12 1565.16 426.086  20
  -1   8  12 620.517 616.278  21
   1   8 -12 2023.66 646.839  16
   1   8 -11 10907.3 1125.16  16
   1   8 -11 9718.98 1097.97  28
   1   8 -11 13404.5 1595.81   2
  -1  -8 -11 12261.1 780.356  13
  -1   8  11 8265.27 1231.06  21
  -1  -8 -11 10402.9 637.643  10
   1   8 -11 9591.11 686.555  20
  -1  -8 -11 8792.04 587.713   7
  -1   8  11 11331.0 1733.07  24
  -1  -8 -11 13227.1 1876.46   4
   1  -8  11 7965.34 1376.64  22
   1   8 -10 1398.15 485.189  28
   1  -8  10 2120.13 906.387  22
   1   8 -10 2398.92 701.959   2
  -1  -8 -10 3212.06 1055.55   4
  -1   8  10 1771.86 815.677  24
  -1   8  10 1330.14 600.532  21
   1   8 -10 1728.68 481.687  16
   1   8 -10 1557.59 338.087  20
  -1  -8 -10 2507.73 327.506  10
  -1  -8 -10 2484.17 375.360  13
  -1   8   9 89726.4 4253.09  24
  -1  -8  -9 86056.1 1894.28  13
   1   8  -9 91154.1 3920.19   2
  -1  -8  -9 93542.3 4465.77   4
  -1   8   9 77727.2 3502.10  21
   1  -8   9 82550.4 3737.91  22
   1   8  -9 77531.7 1684.26  20
   1   8  -9 81722.9 2672.25  16
  -1  -8  -9 77246.2 1668.29  10
   1   8  -9 79441.7 3486.97   1
  -1   8   8 60881.5 3422.90  24
   1  -8   8 57184.0 3029.50  22
   1   8  -8 58292.0 2904.46   1
  -1   8   8 54590.2 2948.63  21
   1   8  -8 61046.8 3193.91   2
  -1  -8  -8 62813.5 3587.99   4
  -1   8   7 3816.14 850.096  24
  -1  -8  -7 3316.59 956.077   4
   1   8  -7 2166.56 752.556   2
   1  -8   7 2790.71 823.980  22
  -1   8   7 2853.67 760.354  21
  -1  -8  -6 8258.28 969.469  25
  -1   8   6 6694.56 1042.50  21
   1  -8   6 4074.45 706.637   4
   1   8  -6 7385.77 1523.88  24
   1  -8   6 7214.28 1041.00  22
  -1   8   6 7223.87 1163.36  24
  -1  -8  -6 8300.35 1253.48   4
   1   8  -6 7082.72 1123.92   2
  -1   8   5 80466.5 3612.90  24
   1   8  -5 72197.0 3101.83   2
   1   8  -5 74610.5 4413.89  24
   1   8  -5 73480.5 3208.11  21
  -1   8   5 75935.6 3396.15  21
   1  -8   5 68251.8 2859.52  22
  -1  -8  -5 73374.2 2937.29  25
  -1  -8  -5 81117.1 3743.29   4
  -1   8   4 5101.98 954.661  21
  -1  -8  -4 6815.10 1146.45   4
  -1   8   4 5616.35 1002.48  24
   1  -8   4 4231.99 784.222  22
   1   8  -4 4353.75 826.949   2
   1   8  -4 4572.96 1188.52  24
   1   8  -4 5506.69 844.340  21
   1  -8   4 4139.48 670.387   4
   1  -8   3 18963.0 1480.78  22
  -1  -8  -3 22545.7 1934.23   4
  -1   8   3 21832.1 1836.65  24
   1   8  -3 20827.6 1600.19   2
   1   8  -3 19661.2 2055.73  24
   1  -8   3 16252.6 1333.17   4
   1   8  -3 17734.8 1494.75  21
  -1   8   3 20277.0 1774.80  21
   1  -8   2 28279.6 1721.33  22
   1   8  -2 27009.6 1746.69   2
   1   8  -2 25641.9 1781.65  21
  -1   8   2 29032.7 2092.65  24
  -1  -8  -2 29212.7 2137.65   4
   1   8  -2 28649.0 2329.86  24
   1  -8   2 23244.2 1612.13   4
  -1   8   2 28139.4 2046.99  21
   1   8  -1 72776.1 2704.21   2
  -1   8   1 76581.0 3290.67  21
   1   8  -1 78510.8 3676.17  24
  -1   8   1 73914.2 3335.78  24
   1  -8   1 76670.7 2752.34  22
   1   8  -1 72628.9 3009.49  21
  -1  -8  -1 78294.3 3400.30   4
   1  -8   1 69907.9 2813.56   4
   1   8   0 188211. 4220.96   2
   1   8   0 193843. 5003.16  21
  -1   8   0 201072. 5249.88  21
  -1   8   0 200754. 5444.86  24
   1   8   0 206008. 5818.59  24
  -1  -8   0 191282. 5215.58   4
   1  -8   0 204534. 4297.10  22
   1  -8   0 195151. 4754.96   4
   1   8   1 74869.2 3462.73  24
   1   8   1 70836.3 2514.22   2
   1  -8  -1 76557.1 2509.43  22
   1   8   1 69151.7 3037.36  21
  -1  -8   1 68841.6 3137.34   4
  -1   8  -1 70911.6 3093.30  21
  -1   8  -1 70945.7 3302.76  24
   1  -8  -1 73158.1 3005.71   4
   1  -8  -2 28745.8 1941.64   4
   1   8   2 25644.8 1490.32   2
  -1   8  -2 28125.1 2130.74  24
   1   8   2 29962.5 2198.84  24
   1   8   2 27145.7 1949.25  21
  -1   8  -2 27285.8 1993.30  21
  -1  -8   2 23846.3 1693.52  23
   1   8   3 20886.9 1855.30  24
  -1   8  -3 18015.5 1796.68  24
   1   8   3 20118.2 1706.02  21
   1   8   3 19530.7 1251.39   2
  -1  -8   3 17374.3 1462.96  23
   1  -8  -3 20300.7 1683.74   4
  -1   8  -3 18806.7 1726.01  21
  -1   8  -4 4678.33 965.703  21
  -1   8  -4 5139.92 930.558   1
   1   8   4 6264.14 1147.92  24
   1  -8  -4 6881.90 1030.93   4
  -1   8  -4 3727.17 881.753  24
   1   8   4 4605.27 919.423  21
  -1  -8   4 4168.44 780.538  23
  -1   8  -5 73018.3 3965.69  24
   1  -8  -5 71603.1 3259.14   4
  -1   8  -5 74141.5 3693.12  21
   1   8   5 76344.8 3447.54  21
  -1   8  -5 68313.4 3107.79   1
   1   8   5 76354.9 3560.33  24
   1  -8  -6 6898.97 1082.41   4
   1   8   6 9093.83 1365.67  24
   1   8   6 7546.19 1186.58  21
  -1   8  -6 6393.17 1028.65   1
  -1  -8   6 4904.62 859.264  23
  -1   8  -7 1334.13 578.671   1
  -1  -8   7 566.362 468.787  23
   1   8   7 2106.34 762.509  21
   1   8   7 1713.01 722.625  24
   1  -8  -7 2426.70 798.176   4
   1   8   8 63171.3 3444.78  21
   1   8   8 60438.5 3261.32  24
   1  -8  -8 60621.6 3388.80   4
  -1   8  -8 56667.0 3113.32   1
   1  -8  -9 81444.8 4006.20   4
   1   8   9 81393.0 3966.05  21
   1   8   9 80350.7 3792.32  24
  -1   8  -9 75564.5 3721.26   1
   1  -8  -9 81386.2 1795.09  10
   1  -8  -9 81117.1 1869.65  13
   1  -8 -10 1817.75 822.848   4
  -1   8 -10 889.127 450.605   1
   1   8  10 2396.14 883.996  24
   1  -8 -10 2550.56 393.088  13
   1  -8 -10 2174.87 352.894  10
   1   8  10 2553.40 845.994  21
   1   8  11 11610.9 1617.37  21
  -1   8 -11 9517.30 689.268  20
  -1   8 -11 11894.8 1385.31  16
   1  -8 -11 11992.5 1760.30   4
   1   8  11 10772.5 1507.88  24
   1  -8 -11 12079.7 814.025  13
  -1  -8  11 10585.5 1527.01  22
   1  -8 -11 12289.7 731.653  10
   1  -8 -12-87.4238 565.632   4
   1  -8 -12 2157.29 417.239  13
  -1  -8  12 1466.95 748.741  22
   1   8  12 1148.67 679.272  24
  -1   8 -12 1348.31 657.268  16
   1   8  12 1206.69 684.931  21
  -1   8 -12 1105.60 377.318  20
   1  -8 -12 1554.63 293.246  10
   1   8  13 24425.0 2317.55  24
   1  -8 -13 28276.6 1122.52   7
   1  -8 -13 28806.6 1104.54  10
   1  -8 -13 30147.3 1329.73  13
  -1   8 -13 28808.6 1244.42  20
  -1   8 -13 31364.1 2372.20  16
   1  -8 -14 17448.7 1039.10  13
  -1   8 -14 19075.7 1947.96  16
  -1   8 -14 14715.8 948.206  20
   1  -8 -14 15679.8 883.646   7
   1  -8 -15 9552.29 729.382   7
  -1   8 -15 9238.13 801.103  20
  -1   8 -15 10981.2 1628.71  16
   1  -8 -15 9988.30 822.517  13
   1  -8 -16 25684.9 1229.50  13
  -1   8 -16 26873.8 2399.99  16
   1  -8 -16 25317.8 1158.30   7
  -1   8 -16 25870.1 1240.57  20
   1  -8 -17 5205.06 590.470  13
   1  -8 -17 5175.13 575.587   7
  -1   8 -17 5011.54 695.529  20
  -1   8 -18 6418.56 750.518  20
   1  -8 -18 6576.38 638.197   7
   1  -8 -18 6132.09 628.772  13
   1  -8 -19 15685.9 899.814   7
   1  -8 -19 14528.3 859.383  13
  -1   8 -19 16649.1 966.830  20
   1  -8 -20 4223.87 460.896  13
  -1   8 -20 4370.25 548.293  20
   1  -8 -20 4864.00 533.695   7
   1  -8 -21 488.633 374.903  18
  -1   8 -21 100.108 348.657  20
   1  -8 -21 257.475 160.681  13
  -1   8 -22 11.3791 327.118  20
  -1   8 -22-102.484 384.838  15
   1  -8 -22 477.307 333.773  18
   1   9 -21 10406.7 672.777  20
  -1  -9 -21 14094.5 817.454  18
  -1  -9 -20 3824.53 546.563  18
   1   9 -20 2978.71 480.362  20
  -1  -9 -19 17433.1 821.598  13
   1   9 -19 16667.1 931.010  20
  -1  -9 -18 2274.94 393.848  13
   1   9 -18 2734.89 564.022  20
  -1  -9 -17 4846.92 537.860  13
   1   9 -17 5350.84 708.842  20
  -1  -9 -16 374.643 292.604  13
   1   9 -16 71.1621 482.328  20
  -1  -9 -15 6749.57 658.653  13
   1   9 -15 6775.11 1087.63  16
   1   9 -15 5525.08 692.565  20
  -1  -9 -14 3386.87 518.016  13
   1   9 -14 2460.78 543.956  20
  -1  -9 -14 3835.88 514.898   7
   1   9 -14 3249.64 824.298  16
   1   9 -13 7926.13 723.808  20
   1   9 -13 8577.85 1128.18  16
  -1  -9 -13 8505.54 729.636  13
  -1  -9 -13 7664.79 616.547  10
  -1  -9 -13 7792.23 663.295   7
   1   9 -12 4716.13 595.264  20
   1   9 -12 4655.39 871.983  16
  -1  -9 -12 5483.10 588.843  13
  -1  -9 -12 5643.21 537.803  10
  -1  -9 -11 4847.03 483.106  10
   1  -9  11 4014.01 1151.42  22
  -1  -9 -11 6612.73 1381.97   4
  -1   9  11 4811.54 1188.46  24
   1   9 -11 3644.09 555.360  20
  -1   9  11 5487.09 1118.72  21
   1   9 -11 3874.72 794.758  16
   1   9 -11 3730.70 707.323  28
  -1  -9 -11 5014.76 552.242  13
   1   9 -10 91077.0 1967.12  20
  -1  -9 -10 100402. 2237.20  13
  -1   9  10 108754. 5107.78  24
  -1  -9 -10 115699. 5421.98   4
  -1   9  10 90782.8 4044.42  21
   1   9 -10 98946.9 3532.16  28
   1  -9  10 107533. 4539.02  22
   1   9 -10 98136.8 3211.21  16
   1   9 -10 110938. 4643.17   2
  -1  -9 -10 98281.5 2041.98  10
  -1   9   9 3775.00 914.639  21
   1   9  -9 2297.98 421.319  27
  -1  -9  -9 4145.94 449.019  10
  -1  -9  -9 3873.21 1061.16   4
  -1   9   9 4437.12 1009.62  24
   1   9  -9 3152.26 666.076  28
   1  -9   9 1806.77 369.563  12
   1  -9   9 4394.19 1051.09  22
   1   9  -9 2389.75 397.004  20
   1   9  -9 5473.28 1079.68   2
  -1  -9  -9 3248.78 415.410  13
   1  -9   8 18248.9 1835.04  22
   1   9  -8 17270.3 1692.94   1
   1   9  -8 17521.7 1459.59  28
   1  -9   8 12077.7 811.579  12
  -1  -9  -8 19654.9 931.638  13
  -1  -9  -8 22072.0 2283.98   4
  -1   9   8 20372.9 2101.73  24
  -1  -9  -8 19160.4 891.447  10
   1   9  -8 19716.6 1910.73   2
   1   9  -8 16223.4 895.359  27
  -1   9   8 17162.2 1764.81  21
   1   9  -8 15823.5 781.595  20
   1   9  -7 33301.2 2437.37   2
  -1  -9  -7 29962.3 1122.69  13
  -1  -9  -7 32162.8 1141.90  10
  -1   9   7 32624.5 2403.37  21
   1  -9   7 31687.8 2239.00  22
  -1  -9  -7 36604.8 2819.98   4
  -1   9   7 36606.6 2788.24  24
   1  -9   6 32394.0 2217.07  22
   1   9  -6 33861.6 2379.49   2
  -1   9   6 38577.8 2795.19  24
   1   9  -6 28115.3 2935.23  24
  -1  -9  -6 40648.8 2938.60   4
  -1   9   6 34287.4 2485.55  21
   1   9  -5 29972.1 2938.16  24
  -1   9   5 36396.8 2631.37  24
   1  -9   5 32289.6 2129.04  22
  -1   9   5 33563.1 2462.19  21
  -1  -9  -5 36604.9 2764.04   4
   1   9  -5 30719.6 2275.44   2
  -1   9   4 14173.5 1625.59  21
   1  -9   4 8884.02 1072.42   4
   1   9  -4 11732.6 1377.39   2
   1   9  -4 13225.3 1937.78  24
   1   9  -4 10971.1 1365.00  21
  -1  -9  -4 13270.6 1687.30   4
   1  -9   4 12795.2 1312.40  22
  -1   9   4 14111.2 1669.48  24
  -1   9   3 60159.4 3314.63  24
   1   9  -3 51733.7 2764.18  21
   1   9  -3 54130.6 3623.78  24
   1  -9   3 55526.0 2605.72  22
   1  -9   3 47872.7 2382.20   4
  -1  -9  -3 61858.4 3398.06   4
  -1   9   3 59929.2 3216.67  21
   1   9  -3 56855.1 2776.35   2
  -1   9   2 3.68789 415.227  24
   1   9  -2 2316.34 814.143  24
  -1   9   2 1283.63 571.028  21
   1  -9   2 754.792 579.261  22
   1  -9   2 413.097 378.901   4
   1   9  -2 287.147 487.861   2
   1   9  -2 597.743 456.868  21
  -1  -9  -2 1282.17 614.257   4
   1   9  -1 104738. 4684.58  24
   1   9  -1 103092. 3473.69   2
  -1   9   1 103193. 4305.70  24
   1   9  -1 103252. 3923.08  21
  -1  -9  -1 103515. 4209.14   4
   1  -9   1 97702.1 3569.49   4
  -1   9   1 105975. 4202.08  21
   1  -9   1 107025. 3438.07  22
   1  -9   0 16337.6 1567.84   4
   1   9   0 15531.1 1399.47   2
   1   9   0 18345.9 1711.31  21
  -1   9   0 18026.4 1737.88  21
   1   9   0 17142.4 1874.30  24
  -1   9   0 15552.0 1705.23  24
  -1  -9   0 15646.8 1696.81   4
   1  -9   0 16823.9 1330.30  22
  -1   9  -1 101778. 4379.94  24
   1  -9  -1 106900. 3883.53   4
  -1  -9   1 97736.7 3993.19   4
   1   9   1 106162. 3328.00   2
  -1   9  -1 102702. 4092.73  21
   1   9   1 110407. 4627.81  24
   1   9   1 102672. 4042.81  21
  -1   9  -2 434.105 487.164  21
   1   9   2 851.907 678.716  24
  -1   9  -2-237.456 404.639  24
   1   9   2 950.189 549.157  21
   1   9   2 815.781 476.132   2
  -1  -9   2 265.007 508.089   4
   1  -9  -2 502.842 504.426   4
  -1  -9   3 46172.8 2783.17   4
  -1   9  -3 47913.1 3106.27  24
   1  -9  -3 55773.7 2928.83   4
   1   9   3 56172.9 3271.24  24
   1   9   3 52151.2 2922.91  21
  -1   9  -3 49608.0 2950.26  21
  -1   9  -3 54010.9 2941.61   1
  -1   9  -4 7608.48 1308.18  24
  -1   9  -4 10089.0 1419.71  21
   1   9   4 11917.7 1586.86  24
  -1  -9   4 9432.92 1173.74  23
  -1   9  -4 8901.04 1267.99   1
   1   9   4 11038.8 1430.28  21
   1  -9  -4 10529.1 1367.20   4
  -1   9  -5 29337.3 2342.34   1
   1   9   5 36117.1 2667.64  24
   1  -9  -5 35242.5 2525.19   4
  -1   9  -5 33771.8 2648.86  21
   1   9   5 32855.3 2545.34  21
   1  -9  -6 34454.0 2522.42   4
   1   9   6 33404.0 2594.86  24
  -1   9  -6 29654.7 2279.18   1
   1   9   6 36218.2 2673.03  21
   1  -9  -7 32695.6 2547.57   4
   1  -9  -7 32483.7 1139.55  13
   1   9   7 35597.6 2693.84  24
   1  -9  -7 35160.2 1207.01  10
  -1   9  -7 29526.9 2310.42   1
   1   9   7 33306.3 2607.57  21
   1   9   8 20271.1 2092.12  24
   1  -9  -8 18625.8 2018.67   4
  -1   9  -8 16202.6 756.191  20
   1   9   8 16872.6 1953.54  21
   1  -9  -8 20488.3 958.962  10
   1  -9  -8 20465.8 945.816  13
  -1   9  -8 20145.9 1967.77   1
  -1   9  -8 17141.9 761.486  27
   1  -9  -9 4233.07 1033.81   4
   1   9   9 3304.95 922.633  21
   1  -9  -9 3980.28 475.082  13
  -1  -9   9 3486.78 822.788  22
   1  -9  -9 4449.57 473.043  10
  -1   9  -9 2767.16 381.826  20
   1   9   9 4905.24 1134.33  24
  -1  -9  10 99656.6 4339.18  22
   1  -9 -10 104390. 4919.59   4
   1   9  10 102203. 4726.45  21
   1   9  10 100270. 4576.49  24
  -1   9 -10 94426.2 4407.17   1
   1  -9 -10 101914. 2305.30  13
   1  -9 -10 103008. 2163.95  10
  -1   9 -10 94222.6 1975.92  20
   1  -9 -11 4641.97 554.898  13
  -1   9 -11 4901.90 991.998  16
   1  -9 -11 4519.86 491.690  10
   1   9  11 3541.61 1002.42  21
   1   9  11 4519.39 1145.49  24
  -1   9 -11 3421.56 509.857  20
  -1  -9  11 2345.67 840.729  22
   1  -9 -11 2818.21 1068.74   4
  -1   9 -12 6195.57 1089.42  16
  -1   9 -12 4638.09 588.704  20
   1  -9 -12 6089.44 633.293  13
   1  -9 -12 5490.07 555.338  10
  -1   9 -13 8322.08 1304.79  16
   1  -9 -13 8629.37 774.390  13
  -1   9 -13 7512.97 703.616  20
   1  -9 -13 7184.94 619.476  10
   1  -9 -14 2582.72 492.092  13
  -1   9 -14 2139.19 501.335  20
  -1   9 -14 2811.34 986.084  16
   1  -9 -15 8371.95 752.079  13
  -1   9 -15 7155.08 730.069  20
  -1   9 -16 270.753 755.149  16
   1  -9 -16 191.172 333.208  13
  -1   9 -16 287.847 425.084  20
   1  -9 -17 5186.91 599.859   7
   1  -9 -17 5342.44 617.786  13
  -1   9 -17 4980.36 675.054  20
   1  -9 -18 2113.52 402.796  13
  -1   9 -18 2393.85 525.072  20
   1  -9 -18 2789.17 478.153   7
   1  -9 -19 17747.3 866.957  13
  -1   9 -19 18248.3 951.413  20
  -1   9 -20 2854.46 484.745  20
   1  -9 -20 3434.17 384.216  13
  -1   9 -21 11193.5 665.564  20
   1  -9 -21 14400.6 883.990  18
   1  10 -20 4511.20 509.955  20
  -1 -10 -20 6657.96 576.568  18
   1  10 -19-249.163 387.546  20
  -1 -10 -19 31.1561 197.743  13
   1  10 -18 22119.3 1045.31  20
  -1 -10 -18 23860.9 982.197  13
   1  10 -17 2797.26 557.536  20
  -1 -10 -17 3451.07 478.902  13
   1  10 -16 2732.33 583.244  20
  -1 -10 -16 3427.56 502.632  13
   1  10 -15 10195.1 1277.21  16
  -1 -10 -15 11000.0 827.263  13
   1  10 -15 9784.79 808.236  20
  -1 -10 -14 3222.58 424.381  10
   1  10 -14 2487.86 524.631  20
   1  10 -14 2713.23 561.830  11
   1  10 -14 2200.48 738.592  16
  -1 -10 -14 2823.57 501.214  13
   1  10 -13 703.049 540.713  16
  -1 -10 -13 463.009 316.671  13
   1  10 -13 257.576 379.530  20
  -1 -10 -13 30.2990 202.807  10
   1  10 -12 12895.0 860.279  20
  -1 -10 -12 13704.0 913.150  13
  -1 -10 -12 15148.2 863.368  10
   1  10 -12 13762.9 1364.50  16
  -1 -10 -11 1830.15 370.047  10
  -1 -10 -11 1977.28 405.511  13
   1  10 -11 1455.85 449.847  20
   1  10 -11 1568.45 623.183  16
  -1 -10 -10 25148.6 1137.60  13
   1 -10  10 16582.3 962.399  12
  -1  10  10 27506.5 2618.71  24
   1  10 -10 22604.5 1045.29  20
  -1 -10 -10 24817.4 1112.67  10
   1  10 -10 19727.7 1668.05  28
   1  10 -10 22594.7 1652.19  16
   1  10  -9 5954.01 611.387  27
  -1  10   9 5693.75 1163.29  21
   1  10  -9 6981.98 906.853  16
  -1 -10  -9 7324.42 603.366  10
  -1 -10  -9 6497.66 594.348  13
  -1 -10  -9 8384.28 1586.79   4
   1  10  -9 7116.03 968.170  28
  -1  10   9 6634.04 1341.55  24
   1  10  -9 6792.96 578.854  20
   1 -10   9 4907.25 561.097  12
   1 -10   9 7339.53 1270.64  22
   1  10  -8 24873.9 2248.11   2
  -1  10   8 26932.2 2598.64  24
   1 -10   8 22825.2 2076.55  22
  -1 -10  -8 24690.0 1134.73  12
  -1 -10  -8 22481.0 1043.16  10
   1  10  -8 19046.3 1035.27  27
   1 -10   8 14377.4 921.312  12
  -1 -10  -8 26406.1 2614.56   4
  -1  10   8 21197.8 2123.12  21
   1  10  -8 23223.0 1735.81  28
   1  10  -8 19618.2 858.708  20
  -1 -10  -8 22697.9 1028.90  13
   1  10  -8 19141.5 1865.96   1
   1  10  -7 2172.03 857.800   2
   1 -10   7 2707.65 962.907  22
  -1  10   7 2810.66 838.097  24
  -1  10   7 1967.77 742.243  21
  -1 -10  -7 2394.39 384.338  12
  -1 -10  -7 2219.08 361.500  13
  -1 -10  -7 3155.43 425.374  10
   1 -10   7 1228.71 358.497  12
   1  10  -7 2322.98 630.972   1
  -1 -10  -7 3468.64 1038.47   4
   1  10  -7 2236.89 610.079  28
   1  10  -7 1800.64 361.870  27
  -1 -10  -6 83180.0 1908.04  10
  -1  10   6 68487.4 1449.50  27
  -1  10   6 92607.7 4616.90  24
  -1  10   6 80987.1 3993.53  21
  -1 -10  -6 78144.3 1805.87  13
   1  10  -6 81783.6 1893.20  27
  -1 -10  -6 84456.7 1983.46  12
   1 -10   6 71556.9 1969.34  12
   1 -10   6 80483.0 3555.80  22
  -1 -10  -6 95774.3 4733.89   4
   1  10  -6 77359.1 3078.67  28
   1  10  -6 82661.5 3869.74   2
   1  10  -6 62327.8 4567.06  24
   1  10  -5 6957.12 590.140  27
   1  10  -5 7904.20 1264.28   2
   1 -10   5 6551.46 643.315  12
   1  10  -5 7978.83 1597.83  24
  -1 -10  -5 9795.88 1516.53   4
  -1  10   5 6439.01 461.924  27
  -1  10   5 8735.12 1362.86  21
  -1 -10  -5 8673.30 656.216  12
   1 -10   5 8935.27 1236.65  22
   1  10  -5 9199.81 1054.37  28
  -1 -10  -5 7767.84 581.651  13
  -1  10   5 8609.67 1420.47  24
  -1 -10  -5 8637.74 616.741  10
   1  10  -4 2507.38 400.049  27
  -1 -10  -4 3822.44 441.154  12
   1  10  -4 3359.58 880.712  21
   1 -10   4 2724.87 434.469  12
  -1  10   4 2254.24 704.120  24
  -1  10   4 3279.50 969.107  21
   1  10  -4 2372.64 863.989  24
   1 -10   4 3936.79 877.446  22
   1  10  -4 4704.43 755.429  28
  -1 -10  -4 3187.93 381.935  10
   1 -10   4 1843.07 681.579   4
   1  10  -4 3856.67 961.310   2
  -1 -10  -4 3422.01 1034.95   4
  -1 -10  -3 1632.76 304.599  10
   1  10  -3 1906.69 811.306   2
   1 -10   3 2109.61 405.379  12
  -1  10   3 2465.31 775.865  24
  -1  10   3 1940.68 716.413  21
  -1 -10  -3 2060.30 357.471  12
  -1 -10  -3 2313.96 862.935   4
   1 -10   3 3499.68 828.175  22
   1  10  -3 2382.24 809.169  24
   1 -10   3 2355.81 770.040   4
   1  10  -3 1260.53 635.322  21
   1  10  -3 1802.46 319.632  27
   1  10  -2 11755.5 1742.99  24
  -1  10   2 10648.8 1494.83  21
   1 -10   2 12091.0 1346.30  22
  -1  10   2 11011.5 1575.94  24
   1  10  -2 11064.9 1434.47   2
   1 -10   2 12361.6 837.998  12
  -1 -10  -2 10296.0 1554.83   4
   1  10  -2 9353.65 1430.72  21
   1 -10   2 9315.60 1284.56   4
  -1  10   1 20466.8 2017.15  21
  -1 -10  -1 17835.1 1956.71   4
   1  10  -1 19419.7 1790.21   2
   1  10  -1 16124.2 1979.95  24
  -1  10   1 16566.1 1888.28  24
   1 -10   1 18217.6 1733.13   4
   1  10  -1 15585.3 1784.54  21
  -1 -10   0 32141.1 2561.43   4
  -1  10   0 35868.7 2831.91  24
   1  10   0 34774.4 2883.84  24
   1  10   0 38295.7 2292.84   2
   1 -10   0 33164.6 2351.62   4
   1  10   0 35814.7 2669.59  21
  -1  10   0 36446.5 2687.61  21
   1  10   1 16140.7 1811.13  21
  -1  10  -1 16345.7 1815.31  21
   1 -10  -1 17357.9 1826.74   4
   1  10   1 19068.8 2125.93  24
  -1 -10   1 15951.8 1852.09   4
  -1  10  -1 17921.1 1990.39  24
  -1  10  -2 9673.45 1457.75   1
   1  10   2 11534.3 1632.42  24
  -1  10  -2 9075.55 1451.99  21
  -1  10  -2 10510.8 1556.04  24
  -1 -10   2 10273.2 1146.22  22
   1  10   2 11069.4 1083.25  28
   1 -10  -2 11486.1 1525.32   4
  -1 -10   2 10739.9 1568.70   4
   1  10   2 11172.4 1528.45  21
  -1  10  -3 1513.42 276.177  27
  -1  10  -3 2440.36 812.255  21
   1 -10  -3 1926.11 737.266   4
  -1  10  -3 1517.22 674.095   1
   1  10   3 1626.84 547.673  28
  -1 -10   3 761.593 562.273  22
   1 -10  -3 2228.86 321.249  10
  -1 -10   3 1570.31 322.552  12
   1  10   3 2139.89 738.699  21
  -1 -10   3 876.654 615.504   4
  -1  10  -3 1126.32 612.180  24
   1  10   3 2284.73 788.613  24
  -1 -10   4 1240.12 549.874  22
   1  10   4 2321.58 607.179  28
   1  10   4 3067.69 811.548  24
   1 -10  -4 2739.26 352.609  10
   1 -10  -4 2927.89 866.999   4
  -1 -10   4 2044.18 766.002   4
   1  10   4 2716.78 867.210  21
  -1  10  -4 2762.55 846.693   1
  -1  10  -4 1449.64 686.175  21
   1 -10  -4 2946.03 412.478  12
  -1 -10   4 2371.87 405.679  12
  -1  10  -4 2482.69 326.122  27
  -1  10  -5 8270.72 566.798  27
  -1 -10   5 5531.72 896.276  22
   1  10   5 10133.6 1591.14  24
   1 -10  -5 9563.38 656.936  12
   1 -10  -5 7840.46 571.450  13
   1 -10  -5 8263.37 615.075  10
  -1 -10   5 6736.42 604.878  12
  -1  10  -5 7049.25 1186.07   1
   1  10   5 8391.71 1398.18  21
   1 -10  -5 9474.34 1409.45   4
  -1 -10   5 6543.18 1227.15   4
  -1  10  -5 7887.72 1329.81  21
   1 -10  -6 87071.9 1936.78  12
  -1 -10   6 80673.8 1883.64  12
  -1  10  -6 82393.7 3958.84   1
   1  10   6 87117.8 4378.50  21
   1 -10  -6 87932.5 4202.91   4
   1 -10  -6 85963.6 1952.89  10
   1  10   6 88323.3 4481.46  24
  -1  10  -6 78268.7 1713.31  27
   1 -10  -6 75606.2 1823.70  13
  -1 -10   6 82263.9 3654.13  22
   1 -10  -7 2041.88 338.575  13
   1  10   7 2706.62 900.182  21
  -1 -10   7 1910.43 342.496  12
  -1  10  -7 1964.52 743.776   1
  -1 -10   7 1891.05 650.317  22
   1  10   7 2324.04 923.764  24
   1 -10  -7 2114.64 840.688   4
   1 -10  -7 2159.09 380.202  10
  -1  10  -7 1590.92 310.217  27
   1 -10  -8 22785.3 1040.10  13
  -1  10  -8 20081.2 906.538  27
   1  10   8 19480.2 2211.93  24
  -1 -10   8 20890.0 2010.35  22
   1 -10  -8 23304.3 2301.39   4
   1  10   8 23629.0 2459.38  21
  -1  10  -8 18743.0 826.070  20
   1 -10  -8 22977.5 1065.89  10
  -1  10  -8 22539.1 2144.84   1
   1 -10  -9 7353.27 658.348  13
   1  10   9 6600.24 1398.21  24
  -1 -10   9 4764.17 1140.16  22
   1  10   9 7752.18 1493.37  21
  -1  10  -9 5969.25 539.647  20
   1 -10  -9 8035.24 663.112  10
   1 -10  -9 7140.54 1369.22   4
  -1  10  -9 6131.78 545.769  27
   1 -10 -10 24032.3 1165.26  13
   1  10  10 24394.6 2447.94  24
  -1  10 -10 21257.6 1012.63  20
   1 -10 -10 23298.1 1113.65  10
   1 -10 -11 1955.60 420.776  13
  -1  10 -11 1997.81 449.068  20
  -1  10 -11 1664.06 665.933  16
   1 -10 -11 1757.76 405.997  10
   1 -10 -12 15797.2 1019.26  13
  -1  10 -12 13381.7 1575.45  16
   1 -10 -12 13626.6 831.892  10
  -1  10 -12 13379.5 854.292  20
   1 -10 -13 241.274 307.816  13
   1 -10 -13 516.622 254.009  10
  -1  10 -13 286.341 379.308  20
  -1  10 -13 529.041 666.605  16
   1 -10 -14 2911.46 409.364  10
  -1  10 -14 1931.65 871.347  16
  -1  10 -14 2050.67 495.021  20
   1 -10 -14 3080.69 524.541  13
   1 -10 -15 11081.4 847.985  13
  -1  10 -15 10947.2 1462.42  16
  -1  10 -15 9601.89 784.618  20
  -1  10 -16 2133.63 968.228  16
   1 -10 -16 2711.61 504.202  13
  -1  10 -16 2295.09 530.579  20
   1 -10 -17 3008.54 480.236  13
  -1  10 -17 3203.43 570.002  20
   1 -10 -18 22065.4 1015.69  13
  -1  10 -18 23792.5 1059.92  20
   1  10  19 177.943 288.271  28
  -1 -10  19 160.425 236.091  26
   1 -10 -19 156.877 212.944  13
  -1  10 -19-224.154 363.381  20
   1 -10 -20 5142.29 421.858  13
  -1  10 -20 4294.29 491.720  20
   1  11 -19 5047.91 510.903  20
  -1 -11 -19 5863.58 447.805  13
  -1 -11 -18 258.493 237.097  13
   1  11 -18 181.657 350.121  20
  -1 -11 -17 141.409 244.886  13
   1  11 -17-199.593 396.619  20
   1  11 -16 2384.02 502.505  20
  -1 -11 -16 3009.93 462.614  13
  -1 -11 -15 219.107 315.297  13
   1  11 -15-344.478 476.725  20
   1  11 -14 11697.7 1005.01  11
   1  11 -14 10314.5 782.463  20
  -1 -11 -14 12189.5 840.682  13
   1  11 -14 10752.8 1245.10  16
  -1 -11 -14 13236.8 787.121  10
   1  11 -13 15236.5 1429.57  16
  -1 -11 -13 14449.9 946.522  13
  -1 -11 -13 15094.0 868.955  10
   1  11 -13 13068.7 839.741  20
  -1 -11 -12 9099.20 770.375  13
  -1 -11 -12 9573.25 716.171  10
   1  11 -12 7562.12 662.450  20
   1  11 -12 8195.94 1075.50  16
   1  11 -11 8616.34 1072.60  16
   1  11 -11 8291.51 675.322  20
  -1 -11 -11 9421.81 734.802  10
  -1 -11 -11 8570.43 729.719  13
   1  11 -10 11543.3 1210.46  16
  -1 -11 -10 10937.8 787.673  10
   1  11 -10 10416.4 1237.90  28
  -1 -11 -10 11157.9 790.070  13
   1  11 -10 8718.51 683.118  20
   1  11  -9 3702.70 750.943  16
   1  11  -9 2264.93 509.010  27
   1  11  -9 3934.41 818.963  28
  -1 -11  -9 3116.58 480.702  13
   1 -11   9 1924.91 418.615  12
  -1 -11  -9 3601.33 531.185  10
   1  11  -9 1808.63 393.663  20
   1 -11   8 31087.4 1355.40  12
  -1 -11  -8 37338.9 1362.66  13
  -1 -11  -8 44793.3 1627.45  12
  -1 -11  -8 41057.9 1455.81  10
   1  11  -8 35922.6 2262.92  28
   1  11  -8 38118.3 1527.75  27
  -1  11   7 17314.6 2000.31  21
  -1 -11  -7 16660.1 937.399  13
   1  11  -7 13426.5 1750.21   1
  -1 -11  -7 19707.0 2332.89   4
   1 -11   7 17322.6 1937.00  22
  -1 -11  -7 17521.4 947.050  10
  -1 -11  -7 19120.4 1040.88  12
   1  11  -7 16159.0 960.753  27
  -1  11   7 16408.0 2120.43  24
   1 -11   7 14324.7 984.738  12
   1  11  -7 15347.2 1465.14  28
   1  11  -6 27940.7 1947.27  28
  -1 -11  -6 28003.6 1139.99  13
  -1 -11  -6 33569.2 2960.51   4
  -1 -11  -6 29170.7 1200.83  10
  -1  11   6 27873.1 2728.09  24
   1  11  -6 23203.5 2898.70  24
   1 -11   6 22846.5 1180.02  12
  -1  11   6 27072.2 2461.10  21
   1  11  -6 27303.3 1227.59  27
  -1  11   6 25268.6 962.779  27
  -1 -11  -6 30580.3 1300.23  12
   1 -11   6 29522.0 2292.19  22
  -1  11   5 30132.3 1048.42  27
   1  11  -5 32379.7 1294.89  27
   1 -11   5 33687.4 2401.65  22
  -1 -11  -5 35366.8 1382.67  12
   1  11  -5 32647.0 2046.19  28
   1 -11   5 35922.7 1451.01  12
  -1  11   5 37898.7 3109.50  24
  -1 -11  -5 33398.6 1249.71  10
  -1  11   5 31819.3 2691.54  21
  -1 -11  -5 35925.1 2993.38   4
  -1 -11  -5 30448.8 1188.64  13
   1  11  -5 25394.3 2976.10  24
   1  11  -4 21646.9 1675.42  28
  -1 -11  -4 19573.6 1029.55  12
  -1  11   4 16278.7 778.566  27
  -1  11   4 20760.7 2313.80  24
   1  11  -4 18034.0 948.039  27
   1 -11   4 18886.4 1055.99  12
  -1 -11  -4 17655.1 901.179  10
  -1 -11  -4 16643.0 850.826  13
  -1 -11  -4 19519.5 2253.28   4
   1 -11   4 18311.1 1722.92  22
  -1  11   4 19314.4 2056.96  21
   1  11  -3 22785.7 1706.77  28
  -1  11   3 16749.8 1431.66  28
  -1  11   3 19762.6 2079.55  21
   1 -11   3 14807.9 1525.65   4
   1  11  -3 17740.9 1974.45  21
  -1 -11  -3 21218.8 2300.43   4
  -1 -11  -3 17041.0 857.188  13
   1  11  -3 17252.3 2333.40  24
  -1  11   3 21540.4 2317.76  24
   1 -11   3 20755.1 1117.72  12
  -1  11   3 17197.2 808.674  27
  -1 -11  -3 19647.6 945.773  10
   1  11  -3 19220.2 962.282  27
  -1 -11  -3 22948.0 1099.20  12
  -1 -11  -2 32384.2 1153.84  13
  -1 -11  -2 40497.7 3042.98   4
  -1  11   2 28266.2 1825.63  28
   1 -11   2 31951.2 2224.11   4
   1 -11   2 33485.9 1078.01  10
   1 -11   2 42721.0 1566.48  12
  -1 -11  -2 41920.3 1470.36  12
   1  11  -2 40267.0 2170.31  28
   1  11  -2 32228.6 3064.10  24
  -1  11   2 36729.8 3023.31  24
  -1  11   2 33169.9 1106.17  27
  -1  11   2 41953.0 3083.75  21
   1  11  -2 35069.4 2707.91  21
   1  11  -2 37217.5 1309.73  27
  -1 -11  -2 35205.7 1222.31  10
   1 -11   1 892.570 226.716  10
  -1  11   1 1718.85 706.844  21
   1 -11   1 1978.82 418.417  12
  -1  11   1 785.697 498.635  24
  -1  11   1 862.681 264.045  27
  -1 -11  -1 1977.28 373.986  12
   1 -11   1 1668.08 758.419   4
   1  11  -1-74.6534 253.150  24
  -1  11   1 1417.64 518.130  28
   1  11  -1-1544.62 750.896  21
  -1 -11  -1-83.0839 506.823   4
  -1 -11  -1 1472.01 275.611  10
   1  11  -1 929.120 510.442  28
   1  11  -1 898.137 309.592  27
  -1 -11   0 522.534 608.330   4
   1  11   0 119.260 467.433  28
   1  11   0-114.671 288.996  24
  -1  11   0-10.1613 187.748  27
  -1 -11   0 1071.46 282.424  26
  -1 -11   0 338.416 176.091  10
   1  11   0-31.1953 197.919  27
  -1 -11   0 161.690 212.577  12
   1 -11   0 140.227 271.825  12
  -1  11   0 807.392 575.880  21
   1  11   0 34.6665 298.654  21
   1 -11   0 217.641 178.707  10
  -1  11   0 72.6371 299.727  28
   1 -11   0 700.537 445.964   4
  -1  11  -1-663.198 558.418  24
  -1 -11   1 1310.97 329.046  26
  -1  11  -1 1758.01 815.755   1
   1 -11  -1 1028.94 308.831  12
  -1  11  -1 1541.82 685.177  21
   1 -11  -1 1384.63 282.980  10
  -1 -11   1 1360.49 688.822   4
   1  11   1 1699.11 689.205  24
  -1  11  -1-513.528 305.106  28
  -1  11  -1 1271.31 279.811  27
  -1 -11   1 1448.87 290.556  10
   1  11   1 650.216 420.444  28
   1  11   1 1063.77 671.917  21
   1 -11  -1 1092.28 696.247   4
  -1 -11   1 1496.67 325.786  12
   1  11   1 1071.63 303.599  27
  -1 -11   2 28591.8 2470.66   4
   1 -11  -2 39630.7 1487.30  12
   1  11   2 31595.4 1167.66  27
   1  11   2 34826.1 2017.84  28
  -1  11  -2 36412.2 2745.04   1
   1 -11  -2 32164.7 2466.38   4
  -1  11  -2 33529.8 1153.28  27
   1  11   2 36303.6 2829.61  21
  -1  11  -2 33860.3 2812.22  21
   1  11   2 34123.2 2945.97  24
  -1  11  -2 31033.0 2821.48  24
  -1 -11   2 29226.6 1048.96  10
   1 -11  -2 32522.5 1161.34  10
  -1 -11   2 37662.3 1393.06  12
   1  11   3 18477.6 896.903  27
  -1  11  -3 20872.5 2105.91   1
  -1 -11   3 21618.7 1079.13  12
  -1  11  -3 20012.5 912.651  27
   1  11   3 22079.9 2425.52  24
   1  11   3 23890.4 2345.91  21
   1 -11  -3 18612.8 1944.71   4
   1  11   3 23324.2 1669.07  28
   1 -11  -3 19050.4 924.531  10
  -1  11  -3 19774.9 2178.06  21
   1 -11  -3 23856.6 1135.20  12
  -1 -11   3 17146.7 1969.46   4
  -1  11  -4 18001.9 895.707  27
   1 -11  -4 18289.1 868.972  13
  -1 -11   4 17357.4 1720.91  22
  -1 -11   4 20069.7 1033.07  12
   1 -11  -4 21334.0 1054.43  12
   1  11   4 17252.9 1518.06  28
   1  11   4 19013.7 2305.78  24
  -1  11  -4 18900.5 1991.78   1
   1 -11  -4 18913.3 938.944  10
  -1 -11   4 16616.2 1910.29   4
   1  11   4 20358.6 2198.81  21
  -1  11  -4 17290.7 2060.29  21
   1 -11  -4 20134.7 2091.34   4
   1  11   4 17993.7 868.428  27
   1  11   5 32467.7 2942.03  24
  -1 -11   5 22752.6 2230.38   4
  -1  11  -5 32910.9 2649.23   1
   1 -11  -5 30518.0 1134.52  13
   1  11   5 32871.1 2804.47  21
   1  11   5 32335.1 1993.80  28
  -1 -11   5 31576.6 1272.82  12
  -1 -11   5 30887.6 2250.80  22
  -1  11  -5 30948.1 1170.29  27
   1  11   5 28542.3 1085.81  27
   1 -11  -5 34325.3 1321.29  12
   1 -11  -5 32627.6 1241.47  10
   1 -11  -5 31535.2 2606.94   4
   1  11   6 29701.7 2741.53  21
   1  11   6 27975.9 2750.26  24
   1 -11  -6 27356.5 1107.74  13
  -1 -11   6 25420.0 2109.51  22
   1 -11  -6 29753.5 2581.60   4
  -1 -11   6 24947.8 1119.82  12
   1 -11  -6 27166.6 1182.68  10
   1  11   6 26534.9 1861.61  28
  -1  11  -6 25779.9 2363.12   1
  -1  11  -6 24649.6 1059.28  27
   1 -11  -6 29251.9 1214.88  12
   1  11   7 14892.3 1385.07  28
  -1 -11   7 12021.0 1615.76  22
   1  11   7 17293.8 2219.42  24
  -1  11  -7 14000.8 811.701  27
  -1 -11   7 12209.6 786.060  12
   1 -11  -7 15389.0 911.355  10
   1  11   7 14071.1 1977.16  21
  -1  11  -7 14384.5 1841.65   1
   1 -11  -7 16775.1 2075.91   4
   1 -11  -7 14362.1 872.159  13
   1 -11  -8 38985.6 1414.28  13
  -1  11  -8 36776.7 1359.60  27
   1 -11  -8 39324.9 1450.49  10
   1 -11  -9 2535.96 481.118  13
   1 -11  -9 3254.15 524.362  10
  -1  11  -9 2515.05 411.058  20
  -1  11  -9 2425.28 435.847  27
   1 -11 -10 11124.6 818.616  13
   1 -11 -10 11174.7 806.897  10
  -1  11 -10 10134.2 704.702  20
   1 -11 -11 11273.8 848.411  13
  -1  11 -11 8775.60 1276.99  16
   1 -11 -11 10199.1 757.320  10
  -1  11 -11 8674.29 675.423  20
   1 -11 -12 10445.6 831.250  13
   1 -11 -12 9046.69 708.760  10
  -1  11 -12 8746.77 699.879  20
  -1  11 -13 15339.4 894.849  20
   1 -11 -13 16612.8 1050.40  13
  -1  11 -13 15646.6 1670.42  16
   1 -11 -13 15252.8 867.492  10
   1 -11 -14 12843.8 917.870  13
  -1  11 -14 12067.9 1536.50  16
   1 -11 -14 12659.8 762.219  10
  -1  11 -14 10558.4 787.641  20
   1  11  15-57.1910 563.317  28
   1 -11 -15 123.326 353.654  13
  -1  11 -15 511.674 719.735  16
  -1  11 -15-88.4081 432.824  20
  -1  11 -16 3446.16 908.886  16
   1 -11 -16 3635.56 513.346  13
  -1  11 -16 2600.20 491.445  20
   1  11  16 1905.99 618.173  28
   1 -11 -17 260.615 273.033  13
   1  11  17-67.8887 373.056  28
  -1  11 -17 361.846 379.746  20
  -1 -11  18 46.4352 260.836  26
  -1  11 -18 368.779 346.045  20
   1 -11 -18 336.066 242.480  13
   1  11  18-81.8191 306.534  28
   1 -11 -19 5197.73 459.415  13
  -1  11 -19 4853.70 486.339  20
  -1  12  18 956.550 509.944  28
   1  12 -18 1437.09 371.912  20
  -1 -12 -18 1533.16 317.343  13
  -1 -12 -18 1910.37 321.175  18
  -1  12  17 2894.16 724.874  28
  -1 -12 -17 4588.68 465.897  13
   1  12 -17 3552.63 452.601  20
   1  12 -16 17242.7 845.113  20
  -1 -12 -16 19182.1 940.253  13
   1  12 -15 2725.15 457.291  20
  -1 -12 -15 3652.73 485.864  13
   1  12 -14 5881.54 914.078  16
  -1 -12 -14 6473.90 645.479  13
   1  12 -14 4759.18 593.207  20
   1  12 -14 6106.99 745.247  11
  -1 -12 -14 6693.78 576.626  10
  -1 -12 -13 13546.9 904.581  13
  -1 -12 -13 13452.2 822.572  10
   1  12 -13 13208.9 1314.02  16
   1  12 -13 11567.0 772.162  20
   1  12 -13 10489.2 979.277  11
  -1 -12 -12 4524.71 566.688  13
  -1 -12 -12 4706.73 536.033  10
   1  12 -12 3299.15 474.726  20
   1  12 -12 3337.31 753.495  16
   1  12 -11 4306.36 828.989  16
   1 -12  11 2575.11 411.297  12
   1  12 -11 3369.49 474.153  20
  -1 -12 -11 5270.05 578.616  10
  -1 -12 -11 4398.08 553.049  13
   1  12 -10 182.457 442.321  16
  -1 -12 -10 572.448 318.638  13
   1 -12  10 35.8394 238.044  12
  -1 -12 -10 599.955 310.937  10
   1  12  -9 15329.3 1353.52  16
  -1 -12  -9 18067.3 981.082  13
  -1 -12  -9 18287.5 1020.83  10
   1  12  -9 16667.6 1467.15  28
   1  12  -8 4717.24 681.829  27
  -1 -12  -8 6221.61 605.147  13
  -1 -12  -8 7600.25 733.939  12
   1  12  -8 5763.36 947.122  28
  -1 -12  -8 6664.87 643.653  10
   1 -12   8 4788.66 598.362  12
   1  12  -7 8555.79 817.842  27
  -1 -12  -7 10973.7 874.159  12
   1 -12   7 7618.08 752.207  12
  -1 -12  -7 8777.69 701.156  13
  -1 -12  -7 10105.8 760.095  10
   1  12  -7 8819.17 1225.91  28
   1  12  -6 2161.32 502.109  27
  -1  12   6 1996.67 341.615  27
  -1 -12  -6 3064.51 513.906  12
  -1 -12  -6 2210.21 404.364  10
   1 -12   6 2125.03 470.877  12
  -1 -12  -6 1846.34 368.647  13
   1  12  -6 2436.27 824.019  28
   1  12  -5 27546.2 1282.36  27
  -1  12   5 24705.9 1022.11  27
   1 -12   5 27749.1 1322.14  12
  -1 -12  -5 24230.1 1097.97  13
   1  12  -5 26661.7 1983.80  28
  -1 -12  -5 29123.6 1338.01  12
  -1 -12  -5 26352.1 1160.64  10
   1  12  -4 7379.46 1831.65  24
   1  12  -4 11868.2 846.642  27
  -1 -12  -4 12028.9 788.491  13
  -1 -12  -4 13910.5 953.074  12
  -1  12   4 11501.5 1804.57  24
  -1  12   4 8351.04 1285.46  28
   1 -12   4 12144.0 909.695  12
   1  12  -4 13949.4 1477.08  28
  -1  12   4 11459.7 738.730  27
  -1 -12  -4 12085.4 796.507  10
  -1  12   4 8954.28 1411.55   1
   1  12  -3 31872.3 2132.46  28
  -1 -12  -3 28079.8 2685.56   4
   1  12  -3 26732.2 1243.04  27
  -1 -12  -3 30423.4 1344.10  12
   1 -12   3 31141.8 1402.13  12
   1  12  -3 22342.8 2716.81  24
  -1  12   3 23123.9 2431.81  21
  -1  12   3 25562.9 1065.87  27
  -1 -12  -3 26699.9 1188.86  10
  -1  12   3 24484.5 2178.69   1
  -1  12   3 27370.6 2820.28  24
  -1 -12  -3 25481.4 1119.42  13
  -1  12   3 27093.2 1931.10  28
   1  12  -2 21491.5 2340.12  21
  -1  12   2 21152.8 1708.61  28
   1 -12   2 26583.7 1300.06  12
   1  12  -2 21568.6 1101.07  27
  -1 -12  -2 20484.7 1019.59  10
  -1  12   2 21105.9 2399.84  24
  -1 -12  -2 24958.4 1217.73  12
  -1  12   2 21990.3 2356.10  21
  -1 -12  -2 20183.7 2274.47   4
   1  12  -2 18556.4 2440.68  24
   1 -12   2 22262.8 933.094  10
  -1  12   2 22524.8 2135.99   1
  -1  12   2 20416.3 965.023  27
   1  12  -2 24201.4 1792.60  28
   1  12  -1 11731.0 817.789  27
  -1  12   1 10555.9 710.005  27
   1  12  -1 6767.93 1438.64  24
  -1  12   1 10662.1 1746.83  24
   1  12  -1 12080.9 1315.26  28
  -1 -12  -1 14207.6 1889.59   4
  -1  12   1 10594.1 1208.00  28
   1 -12   1 9447.42 1321.81   4
  -1  12   1 11153.9 1613.54   1
  -1 -12  -1 14003.3 916.318  12
   1 -12   1 15122.8 1002.06  12
   1  12  -1 10043.8 1589.25  21
  -1 -12  -1 12041.7 771.442  10
  -1  12   1 12725.0 1814.48  21
   1 -12   1 12674.0 730.912  10
   1  12   0 5955.78 627.795  27
  -1 -12   0 7278.76 739.513  26
  -1 -12   0 7372.27 600.160  10
   1  12   0 6682.11 1297.87  21
  -1  12   0 7979.75 1461.03  21
   1 -12   0 7918.16 1238.91   4
  -1  12   0 7755.97 1321.74   1
  -1  12   0 6111.37 555.948  27
   1  12   0 7640.92 1547.80  24
   1  12   0 8004.89 1111.55  28
   1 -12   0 9036.94 801.001  12
  -1  12   0 5173.32 1456.04  24
   1 -12   0 7159.42 570.916  10
  -1 -12   0 5866.31 1324.21   4
  -1 -12   0 8534.52 736.140  12
  -1  12   0 6429.46 954.091  28
   1  12   1 10003.9 1674.75  24
   1 -12  -1 14836.3 994.835  12
  -1  12  -1 12403.6 1299.84  28
   1 -12  -1 12471.6 753.275  10
  -1 -12   1 13731.8 971.884  26
   1 -12  -1 10091.5 1441.39   4
  -1  12  -1 12075.2 760.969  27
  -1 -12   1 13919.8 909.694  12
   1  12   1 11226.3 801.478  27
   1  12   1 11894.2 1320.35  28
  -1  12  -1 11937.4 1824.68  21
   1  12   1 10536.7 1692.72  21
  -1 -12   1 12251.0 754.607  10
  -1 -12   1 12000.5 1714.54   4
  -1  12  -1 11751.8 1635.87   1
  -1 -12   2 22644.2 1236.13  26
  -1  12  -2 20268.1 2216.81   1
   1  12   2 23398.3 1797.04  28
  -1  12  -2 21073.7 1002.18  27
  -1 -12   2 22048.2 1152.31  12
   1 -12  -2 25377.9 1271.67  12
  -1 -12   2 20409.8 968.145  10
   1 -12  -2 21424.2 1009.09  10
  -1  12  -2 21597.4 2334.45  21
   1  12   2 20087.1 2282.41  21
   1  12   2 17885.4 990.175  27
   1 -12  -2 16576.7 1898.06   4
  -1 -12   2 16609.0 1947.75   4
   1  12   2 18691.1 2273.75  24
  -1  12  -3 18705.5 2300.95  21
   1  12   3 22226.5 1097.60  27
  -1  12  -3 26056.3 1120.18  27
   1 -12  -3 25258.8 2270.66   4
  -1 -12   3 26856.3 1265.25  12
  -1 -12   3 26356.0 1369.04  26
   1  12   3 26812.8 2724.58  24
   1 -12  -3 29414.6 1327.64  12
   1  12   3 30741.9 2002.35  28
   1  12   3 24285.1 2522.27  21
  -1 -12   3 19496.3 2147.36   4
   1 -12  -3 26320.3 1144.00  10
  -1  12  -3 22980.7 2346.42   1
   1  12   4 10651.4 1785.08  24
  -1 -12   4 8757.58 1503.97   4
   1  12   4 9293.36 747.644  27
  -1 -12   4 12117.7 857.257  12
   1  12   4 11467.7 1299.77  28
   1 -12  -4 12067.3 882.595  12
  -1  12  -4 11082.9 773.066  27
  -1  12  -4 11193.9 1718.01  21
   1 -12  -4 10843.1 757.904  10
   1 -12  -5 23516.2 1046.36  13
   1  12   5 25481.9 1875.49  28
   1 -12  -5 25345.5 1216.77  12
   1  12   5 23330.1 1062.49  27
  -1 -12   5 23235.4 1130.98  12
  -1  12  -5 24059.1 1101.95  27
   1 -12  -5 23364.4 1099.32  10
   1 -12  -6 2306.74 388.615  13
  -1  12  -6 1634.40 431.061  27
   1 -12  -6 1665.44 421.495  12
   1 -12  -6 2186.74 385.252  10
   1  12   6 2553.82 745.205  28
  -1 -12   6 1613.97 393.944  12
   1 -12  -7 10827.5 767.881  13
  -1  12  -7 10078.6 786.713  27
  -1 -12   7 8116.87 728.948  12
   1 -12  -7 9637.00 754.967  10
   1  12   7 10706.7 1321.42  28
  -1 -12   8 4645.07 520.232  12
  -1  12  -8 5398.05 625.725  27
   1 -12  -8 6196.18 629.668  10
   1 -12  -8 6289.07 610.909  13
   1  12   8 5229.80 1020.97  28
   1  12   9 15777.7 1562.29  28
  -1  12  -9 16061.9 980.639  27
   1 -12  -9 16443.4 962.938  13
   1 -12  -9 16413.4 992.133  10
   1  12  10 713.219 658.017  28
   1 -12 -10 866.619 337.417  13
  -1  12 -10 406.427 595.536  16
  -1  12 -10 707.170 349.713  20
  -1  12 -10 147.090 247.022  27
   1 -12 -10 632.076 331.925  10
   1  12  11 3543.11 964.110  28
  -1  12 -11 5402.40 1032.74  16
   1 -12 -11 5926.09 615.229  10
  -1  12 -11 4630.50 510.937  20
   1 -12 -11 6339.18 641.626  13
   1  12  12 3704.45 864.369  28
   1 -12 -12 5002.95 551.407  10
  -1  12 -12 4915.04 1012.66  16
  -1  12 -12 3318.30 479.665  20
   1 -12 -12 5424.35 612.245  13
   1  12  13 10965.6 1330.67  28
   1 -12 -13 15322.6 1001.63  13
  -1  12 -13 12402.5 1501.08  16
  -1  12 -13 12132.0 787.258  20
   1 -12 -13 13581.4 810.959  10
   1  12  14 5404.25 998.841  28
  -1  12 -14 6293.00 1111.61  16
   1 -12 -14 6401.30 549.249  10
  -1  12 -14 4990.91 579.973  20
   1 -12 -14 7236.74 698.417  13
   1  12  15 3710.33 737.190  28
   1 -12 -15 3093.26 366.350  10
   1 -12 -15 4336.06 563.814  13
  -1  12 -15 3658.97 857.315  16
  -1  12 -15 2573.38 449.321  20
  -1 -12  16 13188.1 879.507  26
   1 -12 -16 22118.3 1028.02  13
  -1  12 -16 19154.8 870.914  20
   1  12  16 16520.1 1182.23  28
  -1 -12  17 1899.94 414.141  26
   1  12  17 2318.79 488.827  28
  -1  12 -17 2693.45 400.616  20
   1 -12 -18 1215.84 319.269  13
  -1 -12  18 826.414 300.819  26
  -1  12 -18 1223.41 367.961  20
  -1 -13 -17 8477.59 546.715  13
  -1  13  17 3021.70 671.588  28
  -1  13  16 3347.36 735.568  28
   1  13 -16 3061.89 354.180  20
  -1  13  15 5708.07 940.950  28
   1  13 -15 7707.90 541.632  20
  -1  13  14 9920.46 1217.45  28
   1  13 -14 11900.0 910.684  11
   1  13 -14 10547.1 649.472  20
  -1  13  13 723.821 735.171  28
   1  13 -13 1415.76 457.537  11
   1  13 -13 561.868 335.714  20
  -1 -13 -13 1601.21 398.996  13
   1  13 -13 866.953 518.893  16
  -1 -13 -13 1452.91 360.438  10
  -1 -13 -12 3976.34 531.189  13
  -1 -13 -12 4047.54 507.726  10
  -1  13  12 2726.30 957.923  28
   1  13 -12 3410.16 750.258  16
  -1 -13 -11 14406.7 903.194  13
  -1  13  11 12961.6 1481.71  28
   1  13 -11 11522.3 1168.41  16
  -1 -13 -11 15499.8 916.090  10
  -1  13  10 6939.36 1196.37  28
  -1 -13 -10 6946.45 630.059  13
  -1 -13 -10 7161.50 661.759  10
   1  13 -10 6193.43 886.512  16
  -1  13   9 2060.70 868.357  28
   1  13  -9 2009.05 578.750  28
   1  13  -9 1874.86 542.836  16
   1 -13   9 1357.67 358.799  12
  -1 -13  -9 2826.97 473.285  10
  -1 -13  -9 2614.79 433.586  13
  -1 -13  -8 7576.98 733.348  12
  -1  13   8 6348.21 1208.11  28
   1  13  -8 7918.53 786.660  27
  -1 -13  -8 7123.16 637.026  13
   1 -13   8 5219.92 602.746  12
  -1 -13  -8 7198.17 674.609  10
   1  13  -8 5772.01 860.057  16
   1  13  -8 5996.44 933.082  28
  -1  13   7 39293.5 1278.62  27
  -1 -13  -7 40001.1 1450.61  13
  -1 -13  -7 44240.1 1657.43  12
   1  13  -7 35375.8 2161.36  28
   1  13  -7 40716.9 1654.48  27
  -1 -13  -7 42144.2 1522.02  10
   1 -13   7 36246.6 1468.16  12
  -1  13   7 34721.4 2452.12  28
   1  13  -6 3119.40 575.535  27
  -1  13   6 3875.93 1015.90  28
  -1 -13  -6 3658.21 488.513  13
   1 -13   6 3804.49 560.582  12
  -1 -13  -6 3831.97 514.059  10
  -1 -13  -6 3999.96 564.267  12
  -1  13   6 3813.71 466.741  27
   1  13  -6 3783.75 836.798  28
   1  13  -5 7206.08 774.809  27
  -1  13   5 7609.20 611.917  27
   1  13  -5 9348.73 1285.52  28
  -1 -13  -5 7889.16 666.678  13
  -1  13   5 7624.44 1267.83  28
  -1 -13  -5 9408.26 811.489  12
   1 -13   5 8041.46 751.217  12
  -1 -13  -5 7825.40 689.344  10
  -1 -13  -4 34121.4 1325.55  13
  -1  13   4 35021.6 2358.67  28
  -1 -13  -4 40117.5 1591.84  12
   1 -13   4 35266.8 1520.71  12
  -1  13   4 32810.3 1239.04  27
  -1 -13  -4 34723.4 1356.63  10
   1  13  -4 34899.4 2242.29  28
   1  13  -4 36283.5 1541.99  27
   1  13  -3 1254.26 673.126  28
  -1  13   3 636.227 320.889  27
   1  13  -3 483.761 361.946  27
   1 -13   3 979.938 374.373  12
  -1 -13  -3 748.476 374.303  12
  -1  13   3 1140.90 688.673  28
  -1 -13  -3 827.144 327.332  10
  -1  13   2 4898.52 547.161  27
  -1 -13  -2 6279.57 688.973  12
  -1  13   2 4723.91 1054.23  28
  -1 -13  -2 5303.55 565.568  10
   1 -13   2 6088.20 702.574  12
   1  13  -2 4536.34 634.877  27
   1  13  -2 6192.87 1172.95  28
  -1  13   1 966.440 763.900  28
  -1  13   1 515.870 305.264  27
  -1 -13  -1 1050.20 365.366  10
   1 -13   1 979.188 393.231  12
   1  13  -1 124.240 305.038  27
  -1 -13  -1 706.079 345.803  12
   1 -13   1 668.371 253.384  10
   1  13  -1 907.100 700.226  28
   1 -13   0 31795.9 1508.40  12
  -1  13   0 27446.4 1165.36  27
  -1  13   0 26554.1 1985.87  28
   1  13   0 27277.7 2012.06  28
   1 -13   0 27275.6 1122.18  10
  -1 -13   0 31021.3 1389.84  12
   1  13   0 24114.7 1216.68  27
  -1 -13   0 27214.2 1178.21  10
   1 -13  -1 1035.48 321.635  10
  -1 -13   1 899.163 311.337  10
   1 -13  -1 923.119 417.256  12
   1  13   1 631.035 380.972  27
  -1 -13   1 965.887 334.922  12
   1  13   1 484.227 638.725  28
  -1 -13   1 954.876 488.150  26
  -1  13  -1 807.801 323.289  27
  -1  13  -1 1248.85 666.219  28
   1  13   2 6889.89 1104.64  28
  -1 -13   2 6117.70 853.224  26
   1 -13  -2 6085.36 585.729  10
   1  13   2 5211.76 614.512  27
  -1 -13   2 5325.33 591.730  10
  -1 -13   2 6255.94 669.765  12
  -1  13  -2 5668.23 589.426  27
   1 -13  -2 7273.27 756.397  12
  -1 -13   3 114.037 297.842  12
   1 -13  -3 292.259 325.999  12
   1 -13  -3 689.971 295.053  10
   1  13   3 638.859 351.246  27
   1  13   3 963.212 668.489  28
  -1 -13   3 665.455 483.491  26
  -1  13  -3 199.344 282.237  27
   1  13   4 35746.3 2317.90  28
   1 -13  -4 34619.0 1328.68  10
  -1 -13   4 33232.7 1403.65  12
  -1  13  -4 35638.9 1386.14  27
   1 -13  -4 36389.9 1500.49  12
   1  13   4 32302.5 1309.76  27
  -1 -13   4 36818.9 1714.11  26
  -1 -13   5 7957.31 709.684  12
   1  13   5 8698.39 1273.65  28
  -1  13  -5 7562.00 703.200  27
   1 -13  -5 8569.80 750.271  12
   1  13   5 6773.84 647.091  27
   1 -13  -5 6932.75 623.395  13
   1 -13  -5 7514.75 667.747  10
  -1 -13   5 7876.96 859.134  26
  -1  13  -6 3955.33 556.335  27
   1  13   6 4427.70 972.051  28
  -1 -13   6 3474.11 654.625  26
  -1 -13   6 3395.99 500.923  12
   1 -13  -6 4195.03 562.268  12
   1 -13  -6 3760.16 463.041  13
   1 -13  -6 3925.31 529.798  10
   1  13   6 2749.55 460.337  27
   1  13   7 36725.6 2316.18  28
  -1  13  -7 39433.3 1458.47  27
  -1 -13   7 31693.0 1298.70  12
   1 -13  -7 37160.9 1455.47  12
   1 -13  -7 36688.1 1365.14  13
   1 -13  -7 37335.5 1465.73  10
   1 -13  -8 5708.69 582.703  13
   1  13   8 7346.82 1192.96  28
  -1  13  -8 6220.60 656.023  27
  -1 -13   8 4888.88 534.322  12
   1 -13  -8 6524.30 675.490  10
  -1 -13   9 1294.31 315.471  12
   1 -13  -9 2642.67 473.342  10
  -1  13  -9 1040.45 402.682  27
   1 -13  -9 2224.50 416.454  13
   1  13   9 2310.61 809.856  28
   1 -13 -10 7132.76 656.288  13
   1  13  10 7503.91 1152.73  28
  -1  13 -10 5573.86 715.915  27
   1 -13 -10 7817.96 695.769  10
  -1  13 -10 6444.54 1075.82  16
   1 -13 -11 16388.7 939.408  10
  -1  13 -11 12763.5 1459.71  16
   1  13  11 14405.6 1491.21  28
   1 -13 -11 15300.9 957.995  13
   1  13  12 2909.63 807.620  28
   1 -13 -12 3819.09 555.015  13
  -1  13 -12 3057.00 875.086  16
   1 -13 -12 3768.11 496.113  10
   1 -13 -13 1590.72 406.924  13
   1  13  13 551.418 603.314  28
  -1 -13  13 650.089 442.963  26
  -1  13 -13 773.652 615.396  16
  -1  13 -13 903.000 343.595  20
   1 -13 -13 1160.49 291.862  10
   1 -13 -14 14527.5 882.971  13
   1  13  14 11771.6 1134.33  28
  -1 -13  14 9234.99 831.542  26
  -1  13 -14 11271.7 655.642  20
   1 -13 -14 13600.4 727.280  10
  -1  13 -14 12907.6 1308.95  16
  -1  13 -15 8028.77 1009.19  16
  -1  13 -15 7162.60 512.806  20
   1  13  15 9081.60 910.686  28
   1 -13 -15 9693.30 695.507  13
  -1 -13  15 6142.29 645.868  26
   1  13  16 2495.80 539.936  28
  -1 -13  16 1994.10 411.157  26
  -1  13 -16 3307.12 346.224  20
  -1 -13  17 2641.11 402.578  26
   1 -13 -17 8765.06 559.021  13
   1 -14  16 130.752 247.224  26
  -1 -14 -16 203.059 210.993  13
   1 -14  15 2752.29 477.412  26
  -1  14  15 3113.34 736.531  28
  -1  14  14 699.996 546.109  28
  -1 -14 -14 1626.87 355.987  13
   1  14 -13 3521.79 607.476  16
  -1  14  13 2831.40 806.280  28
   1  14 -13 4072.90 595.333  11
  -1  14  12 3436.88 940.162  28
   1  14 -12 5157.88 710.754  11
   1  14 -12 4742.65 718.900  16
  -1 -14 -11 729.787 327.231  13
  -1 -14 -11 807.045 320.635  10
  -1  14  11 85.4483 659.236  28
   1  14 -11 401.922 397.748  16
  -1  14  10 443.036 736.029  28
   1 -14  10 680.231 297.456  12
  -1 -14 -10 1164.27 366.109  13
  -1 -14 -10 1178.33 383.964  10
   1  14 -10 819.172 505.431  16
  -1 -14  -9 12366.2 851.049  10
  -1 -14  -9 11757.1 804.790  13
   1 -14   9 8201.01 671.551  12
   1  14  -9 10849.9 1088.25  16
  -1  14   9 11883.3 1409.68  28
   1  14  -8 2506.48 661.709  28
   1  14  -8 2825.51 644.690  16
  -1  14   8 1539.49 858.390  28
  -1 -14  -8 2889.33 481.754  13
  -1 -14  -8 2486.71 457.755  10
  -1 -14  -8 2810.38 470.709  12
   1 -14   8 1862.23 432.980  12
   1  14  -7 1154.17 583.217  28
  -1 -14  -7 543.390 319.487  12
   1 -14   7 1103.52 379.549  12
   1  14  -7 1109.25 472.227  16
  -1 -14  -7 1306.62 399.082  10
  -1 -14  -7 1073.19 335.788  13
  -1  14   7 833.298 768.578  28
   1  14  -6 15106.2 1460.59  28
  -1  14   6 17473.0 909.921  27
   1  14  -6 16430.2 1124.98  27
  -1 -14  -6 16417.6 950.494  13
  -1 -14  -6 18284.4 1083.16  12
  -1  14   6 15432.1 1800.47  28
   1 -14   6 16514.2 1016.85  12
  -1 -14  -6 17628.5 1000.37  10
  -1  14   5 2714.92 882.359  28
   1 -14   5 3097.05 512.468  12
   1  14  -5 2762.28 734.576  28
  -1  14   5 2773.35 421.276  27
  -1 -14  -5 3218.20 475.846  13
  -1 -14  -5 3186.36 536.103  12
  -1 -14  -5 3183.19 479.397  10
   1  14  -5 1758.76 545.485  27
   1  14  -4 9482.86 1205.64  28
  -1 -14  -4 11197.3 904.954  12
  -1  14   4 8633.88 1242.12  28
   1 -14   4 8995.78 821.400  12
  -1  14   4 8450.60 697.260  27
  -1 -14  -4 8186.14 698.429  13
  -1 -14  -4 9284.04 738.961  10
   1  14  -4 7655.98 855.774  27
   1  14  -3-133.949 467.337  28
   1  14  -3-243.781 402.273  27
   1 -14   3 134.952 329.496  12
  -1  14   3-86.0773 596.853  28
  -1 -14  -3 252.291 269.614  10
  -1 -14  -3 266.449 353.224  12
  -1  14   3 193.341 271.583  27
  -1  14   2 24329.2 1128.38  27
   1  14  -2 25965.9 1994.31  28
   1 -14   2 28191.1 1393.83  12
  -1 -14  -2 25998.6 1197.85  10
   1  14  -2 22654.3 1273.13  27
  -1  14   2 27804.8 2067.77  28
  -1 -14  -2 29999.3 1423.54  12
   1  14  -1 11656.1 1403.37  28
   1  14  -1 9084.44 854.706  27
  -1 -14  -1 11890.0 927.735  12
  -1 -14  -1 11068.8 805.321  10
  -1  14   1 12298.8 1377.09  28
   1 -14   1 10473.5 703.170  10
   1 -14   1 13154.6 990.160  12
  -1  14   1 10770.9 795.776  27
   1  14   0 364.665 536.034  28
   1  14   0-173.682 344.398  27
  -1  14   0 308.556 324.250  27
  -1 -14   0-7.44583 234.751  10
  -1 -14   0-163.493 356.426  12
   1 -14   0-227.463 255.794  10
  -1  14   0 755.872 552.184  28
   1 -14   0 10.8417 337.596  12
  -1  14  -1 9297.60 768.508  27
   1  14   1 11512.4 1345.65  28
  -1 -14   1 9374.32 902.983  26
   1  14   1 7605.90 751.127  27
  -1 -14   1 9678.87 837.047  12
   1 -14  -1 9361.94 692.024  10
  -1 -14   1 8699.09 724.412  10
   1 -14  -1 12855.2 985.570  12
  -1  14  -1 10166.9 1294.90  28
  -1  14  -2 26376.1 1221.86  27
   1  14   2 23409.1 1186.22  27
   1  14   2 28189.0 2032.85  28
  -1 -14   2 27374.8 1293.60  12
   1 -14  -2 25679.3 1124.41  10
  -1 -14   2 26137.5 1466.85  26
   1 -14  -2 29223.6 1428.13  12
  -1 -14   3 313.633 411.570  26
  -1 -14   3 226.952 306.067  12
   1 -14  -3 168.671 305.644  12
  -1  14  -3 129.556 335.379  27
   1  14   3 515.562 630.411  28
   1  14   3 44.9445 283.479  27
   1 -14  -3 107.096 251.417  10
   1 -14  -4 10717.8 866.121  12
  -1  14  -4 8065.58 746.992  27
  -1 -14   4 9516.95 950.057  26
   1  14   4 10099.0 1288.22  28
  -1 -14   4 9215.28 772.331  12
   1 -14  -4 9523.24 724.638  10
   1  14   4 7421.21 714.754  27
   1  14   5 2740.56 837.773  28
   1  14   5 2206.70 432.562  27
  -1 -14   5 2510.07 600.953  26
  -1  14  -5 2549.79 515.442  27
   1 -14  -5 2689.19 491.950  12
  -1 -14   5 2298.49 427.998  12
   1 -14  -5 3101.64 468.145  10
   1 -14  -6 16519.1 1007.78  12
  -1 -14   6 15680.3 1159.71  26
   1  14   6 17610.1 1610.31  28
   1 -14  -6 16437.7 879.945  13
  -1 -14   6 14338.6 913.677  12
   1 -14  -6 15951.8 967.418  10
  -1  14  -6 15295.6 1002.20  27
  -1  14  -7 877.040 378.045  27
  -1 -14   7 458.219 264.896  12
   1 -14  -7 643.728 302.778  12
   1  14   7 1082.39 711.340  28
   1 -14  -7 733.003 262.465  13
  -1 -14   7 468.687 449.471  26
   1 -14  -7 976.259 381.165  10
  -1  14  -8 2750.45 533.445  27
   1 -14  -8 2594.22 434.991  13
   1 -14  -8 2661.50 477.718  10
   1  14   8 2655.98 857.917  28
  -1 -14   8 1744.94 373.384  12
  -1 -14   8 2304.53 602.379  26
  -1  14  -9 10649.8 873.831  27
   1  14   9 11354.7 1457.54  28
  -1  14  -9 10526.1 1293.52  16
   1 -14  -9 11514.0 774.447  13
  -1 -14   9 9584.37 942.220  26
   1 -14  -9 12867.4 872.649  10
   1 -14 -10 1377.41 399.798  10
   1 -14 -10 1553.13 388.765  13
   1  14  10 1015.90 704.954  28
  -1  14 -10 1430.11 674.963  16
  -1 -14  10 1269.00 513.253  26
  -1  14 -10 1170.62 436.171  27
  -1  14 -11 954.655 678.646  16
   1 -14 -11 509.025 300.191  13
  -1 -14  11 175.764 391.318  26
   1 -14 -11 751.944 321.324  10
   1  14  11 146.743 578.491  28
  -1 -14  12 4563.48 664.186  26
  -1  14 -12 5302.12 901.609  16
   1 -14 -12 6821.29 602.041  13
   1 -14 -12 6989.93 582.687  10
   1  14  12 5498.93 915.939  28
  -1  14 -13 3774.37 754.657  16
  -1 -14  13 3320.80 542.459  26
   1 -14 -13 5245.29 528.020  13
   1  14  13 3821.01 745.564  28
   1 -14 -13 4751.28 452.766  10
  -1 -14  14 1192.98 418.218  26
   1  14  14 1350.37 523.930  28
   1 -14 -14 1883.58 356.199  13
  -1  14 -14 452.426 427.576  16
   1 -14 -14 1603.31 297.031  10
   1  14  15 3497.36 599.502  28
  -1 -14  15 2732.78 458.756  26
  -1 -14  16 26.7609 204.943  26
   1 -14 -16 29.0310 171.025  13
  -1 -15 -14 441.602 233.901  13
   1 -15  14 568.262 277.546  26
  -1  15  14 449.355 405.275  28
  -1  15  13 15.6757 523.410  28
  -1 -15 -13 547.572 292.260  13
   1 -15  13 132.451 352.961  26
   1  15 -13-6.28085 297.041  11
   1  15 -12 15072.9 937.516  11
   1 -15  12 8736.45 722.022  26
  -1 -15 -12 17126.3 849.944  13
  -1  15  12 11907.4 1166.60  28
   1  15 -11 2848.29 518.314  16
   1 -15  11 1984.42 478.550  26
   1  15 -11 2617.80 535.937  11
  -1  15  11 1787.06 677.262  28
  -1 -15 -11 3547.14 449.244  13
   1  15 -10 25594.8 1384.55  16
   1  15 -10 27311.0 1401.02  11
  -1 -15 -10 30723.1 1185.36  13
  -1  15  10 27891.1 1821.26  28
   1 -15   9 937.178 447.619  26
   1 -15   9 284.483 253.017  12
  -1 -15  -9 584.653 302.571  13
  -1 -15  -9 467.364 337.157  10
   1  15  -9 357.900 326.912  16
  -1  15   9 87.2160 677.762  28
  -1  15   8 7803.57 1152.01  28
   1 -15   8 6171.88 715.131  26
  -1 -15  -8 8555.17 667.220  13
   1  15  -8 6953.59 812.412  16
  -1 -15  -8 7699.28 650.965  12
   1 -15   8 5460.42 561.090  12
  -1 -15  -8 8568.11 711.385  10
  -1 -15  -7 1659.63 424.952  10
   1  15  -7 1139.96 546.290  28
   1 -15   7 1479.36 382.262  12
   1  15  -7 1614.86 513.019  16
  -1 -15  -7 1635.69 394.038  13
   1 -15   7 1267.40 493.229  26
  -1 -15  -7 1963.01 431.084  12
  -1  15   7 1292.57 776.842  28
   1  15  -6 24302.8 1452.30  16
  -1 -15  -6 29827.6 1341.43  12
  -1  15   6 27144.5 2094.50  28
   1  15  -6 23655.7 1614.58  28
  -1 -15  -6 26088.9 1153.72  13
  -1  15   6 30177.0 1180.79  27
   1 -15   6 18654.3 1231.52  26
   1 -15   6 21188.3 1120.13  12
  -1 -15  -6 28086.5 1227.84  10
   1 -15   5 1128.96 407.910  12
  -1  15   5 964.205 369.144  27
   1  15  -5 897.071 523.248  27
  -1 -15  -5 972.287 392.731  12
  -1  15   5 608.122 718.313  28
   1  15  -5 745.915 609.098  28
  -1 -15  -5 1063.53 385.278  10
  -1  15   4 412.519 302.235  27
  -1  15   4 570.084 684.054  28
   1  15  -4 384.031 543.339  28
   1 -15   4 419.244 375.512  12
   1  15  -4 350.479 470.011  27
  -1 -15  -4 536.118 327.223  10
  -1 -15  -4 698.194 391.720  12
  -1  15   3 7106.39 1193.51  28
   1  15  -3 5477.06 781.884  27
  -1 -15  -3 8796.30 799.659  12
  -1 -15  -3 7607.04 683.474  10
  -1  15   3 7492.01 675.765  27
   1 -15   3 7545.88 750.257  12
   1  15  -3 7255.79 1097.06  28
  -1  15   2 104.274 305.913  27
   1  15  -2 89.4537 385.390  27
  -1  15   2 1231.93 694.232  28
   1  15  -2 779.854 589.827  28
  -1 -15  -2 483.930 372.951  12
   1 -15   2 210.415 349.467  12
  -1 -15  -2 176.281 260.796  10
   1  15  -1 4286.20 907.277  28
   1  15  -1 3239.48 606.631  27
  -1  15   1 5779.12 1064.60  28
   1 -15   1 5133.11 681.637  12
  -1 -15  -1 5391.92 674.823  12
   1 -15   1 4611.43 493.328  10
  -1  15   1 4040.28 556.784  27
  -1 -15  -1 3634.50 514.101  10
  -1  15   0 3788.40 904.872  28
   1  15   0 1722.51 495.156  27
  -1  15   0 1749.31 447.050  27
  -1 -15   0 2934.09 533.910  12
   1  15   0 2140.57 741.706  28
   1 -15   0 2520.46 415.490  10
   1 -15   0 2948.51 552.872  12
  -1  15  -1 4196.51 584.967  27
   1  15   1 3331.97 572.082  27
  -1 -15   1 5260.54 642.593  12
   1  15   1 5675.42 1003.63  28
   1 -15  -1 5848.15 710.365  12
   1 -15  -1 4050.37 486.382  10
   1  15   2 297.802 344.647  27
  -1  15  -2 206.709 360.855  27
  -1 -15   2 191.117 311.230  12
   1  15   2 710.831 673.852  28
   1 -15  -2 460.369 363.755  12
   1 -15  -2 346.421 266.286  10
  -1 -15   2 657.918 446.930  26
  -1  15  -3 6955.28 735.731  27
  -1 -15   3 7321.31 701.466  12
   1  15   3 9912.34 1272.67  28
   1 -15  -3 8313.74 800.883  12
   1  15   3 7425.12 747.688  27
   1 -15  -3 8377.02 674.107  10
  -1 -15   3 7714.60 890.222  26
  -1  15  -4 831.237 432.450  27
   1  15   4 473.113 339.364  27
  -1 -15   4 161.114 315.100  12
  -1 -15   4 240.930 447.237  26
   1 -15  -4 441.791 317.902  10
   1  15   4 292.602 644.927  28
   1 -15  -4 1412.37 418.513  12
  -1  15  -5 879.374 443.335  27
  -1 -15   5 913.028 380.792  12
   1 -15  -5 1170.34 397.343  12
  -1 -15   5 1105.41 461.314  26
   1 -15  -5 1266.81 390.148  10
   1  15   5 1181.87 741.620  28
   1 -15  -6 25918.8 1213.92  12
  -1  15  -6 29223.0 1328.65  27
  -1 -15   6 25411.2 1393.94  26
  -1 -15   6 23968.3 1106.68  12
   1  15   6 28629.0 1974.30  28
   1 -15  -6 28847.2 1218.68  10
  -1 -15   7 1604.45 384.413  12
   1  15   7 1467.00 779.200  28
  -1  15  -7 1736.66 473.137  27
  -1 -15   7 1424.15 515.188  26
   1 -15  -7 1750.42 446.154  10
  -1 -15   8 5242.32 717.849  26
  -1  15  -8 7654.14 709.839  27
  -1  15  -8 6500.00 957.517  16
  -1 -15   8 5139.80 515.900  12
   1 -15  -8 7975.06 609.613  13
   1 -15  -8 7801.65 682.643  10
   1  15   8 6512.38 1070.11  28
   1 -15  -9 136.097 235.988  13
  -1 -15   9-211.254 396.829  26
  -1  15  -9 332.697 542.078  16
   1 -15  -9 366.822 313.823  10
   1  15   9 366.887 607.397  28
  -1 -15   9 42.1582 227.275  12
   1  15  10 28644.9 1724.03  28
  -1 -15  10 25010.3 1221.86  26
  -1  15 -10 26715.4 1666.52  16
   1 -15 -10 32764.7 1216.83  10
   1 -15 -10 29623.5 1087.04  13
   1 -15 -11 3136.39 402.577  13
   1  15  11 2556.65 672.120  28
  -1 -15  11 2307.80 474.185  26
   1 -15 -11 4157.41 475.564  10
  -1  15 -11 2668.52 643.150  16
  -1  15 -12 11869.2 1065.86  16
   1 -15 -12 14551.0 742.607  13
  -1 -15  12 10393.7 774.629  26
   1 -15 -12 15913.4 783.647  10
   1  15  12 12049.7 1078.86  28
   1  15  13 5.63021 408.255  28
   1 -15 -13 279.714 238.800  13
   1 -15 -13 645.533 265.805  10
  -1 -15  13 69.3586 336.523  26
  -1  15 -13 435.888 460.343  16
   1  15  14 1036.58 336.029  28
  -1 -15  14 43.0194 237.253  26
  -1  16  11 886.282 496.786  28
   1 -16  11 26.6956 324.858  26
   1  16 -11 1245.77 405.931  11
  -1 -16 -11 1091.76 293.209  13
  -1 -16 -10 2331.16 333.759  13
   1  16 -10 1703.71 352.671  16
  -1  16  10 1615.46 584.386  28
   1 -16  10 739.388 296.901  26
   1  16 -10 2004.82 454.795  11
   1  16  -9 17788.2 963.411  16
   1 -16   9 10687.8 593.136  12
  -1  16   9 19803.4 1404.31  28
   1 -16   9 10494.6 765.121  26
   1  16  -9 22100.2 1179.42  11
  -1 -16  -9 17652.6 820.923  13
  -1 -16  -8 8453.26 600.617  13
   1  16  -8 10316.3 790.793  16
  -1  16   8 8788.93 1078.46  28
   1 -16   8 7627.73 555.358  12
  -1  16   7 8665.12 1112.06  28
   1  16  -7 7936.25 725.645  16
  -1 -16  -7 9554.08 681.111  12
   1 -16   7 6983.84 582.568  12
  -1 -16  -6 5469.41 577.377  12
   1 -16   6 3829.00 501.539  12
  -1  16   6 4864.94 479.861  27
  -1  16   6 5203.66 950.787  28
   1  16  -6 4006.46 561.385  16
  -1 -16  -5 9887.82 772.262  12
  -1  16   5 11577.0 1265.13  28
   1 -16   5 7337.43 679.000  12
   1  16  -5 7145.75 858.047  28
   1  16  -5 6409.82 683.858  16
  -1  16   5 9291.70 686.080  27
   1  16  -4 770.397 508.321  28
  -1 -16  -4 2010.32 450.029  12
  -1  16   4 1410.17 380.544  27
   1 -16   4 1402.83 411.620  12
   1  16  -4 1630.99 412.843  16
   1  16  -3 895.490 542.698  28
   1 -16   3 577.502 355.298  12
  -1  16   3 610.703 345.374  27
  -1 -16  -3 741.894 356.414  12
  -1  16   3 1090.18 628.435  28
  -1  16   2 15770.1 948.671  27
  -1 -16  -2 17653.2 1047.67  12
   1 -16   2 17323.1 1033.82  12
  -1  16   2 20971.3 1636.93  28
   1  16  -2 13299.6 1299.38  28
  -1  16   1 4634.91 865.896  28
   1  16  -1 4665.84 873.574  28
   1 -16   1 4345.04 610.731  12
  -1 -16  -1 4245.93 590.614  12
  -1  16   1 4134.70 567.706  27
   1 -16   0-90.5179 368.534  12
   1  16   0-380.401 549.649  28
  -1  16   0 60.1212 352.263  27
  -1 -16   0-71.1543 342.720  12
   1 -16   0 255.330 234.264  10
  -1  16  -1 4082.16 591.613  27
  -1 -16   1 4812.73 603.598  12
   1 -16  -1 4865.25 622.672  12
   1  16   1 5413.50 955.947  28
   1 -16  -1 4693.29 495.714  10
   1 -16  -2 18495.3 1096.99  12
   1  16   2 18901.3 1573.65  28
  -1 -16   2 15615.5 935.755  12
   1 -16  -2 15910.6 841.325  10
  -1  16  -2 16332.9 997.751  27
  -1  16  -3 459.494 390.235  27
   1  16   3 453.738 563.346  28
   1 -16  -3 300.099 330.440  12
   1 -16  -3 801.587 294.286  10
  -1 -16   3 324.824 308.933  12
   1  16   4 2139.84 707.229  28
   1 -16  -4 1775.57 379.827  10
   1 -16  -4 1422.19 391.798  12
  -1 -16   4 1804.09 451.871  26
  -1  16  -4 1379.99 455.954  27
  -1 -16   4 1597.94 387.040  12
   1 -16  -5 9881.07 749.640  12
  -1  16  -5 8380.71 773.802  27
  -1 -16   5 7851.90 765.366  26
  -1 -16   5 8423.26 651.298  12
   1 -16  -5 9896.23 699.486  10
   1  16   6 6826.82 1020.13  28
  -1  16  -6 4464.47 612.844  27
  -1 -16   6 4427.55 627.083  26
   1 -16  -6 6026.30 569.553  10
  -1 -16   6 3937.16 468.234  12
   1 -16  -6 4225.76 514.910  12
   1  16   7 10679.7 1137.69  28
  -1  16  -7 6783.70 699.172  27
  -1 -16   7 6100.72 519.336  12
  -1 -16   7 7037.89 702.303  26
   1 -16  -7 10115.3 703.797  10
  -1  16  -7 7316.69 891.826  16
   1  16   8 16170.6 1260.41  28
  -1 -16   8 9984.46 790.377  26
  -1  16  -8 11803.5 1066.07  16
   1 -16  -8 15464.3 830.761  10
  -1 -16   8 7423.82 509.394  12
  -1  16  -9 19329.6 1275.93  16
   1  16   9 26378.4 1505.91  28
  -1 -16   9 16985.6 954.724  26
   1 -16  -9 28171.2 1066.61  10
   1  16  10 2804.65 636.644  28
  -1  16 -10 2252.87 548.502  16
   1 -16 -10 3468.88 428.659  10
  -1 -16  10 1657.47 407.185  26
  -1 -16  11 704.134 367.421  26
  -1  16 -11 859.088 427.416  16
   1  16  11 1810.23 512.059  28
  -1  16 -11 808.730 323.320  11
   1 -16 -11 1892.27 354.054  10
  -1 -16  12 596.202 264.146  26
   1  17  -9 270.210 251.098  11
   1  17  -8 452.847 333.897  11
  -1  17   7 23323.3 1261.87  28
   1  17  -7 20112.1 1020.85  11
  -1  17   6 8483.56 868.771  28
  -1 -17  -6 6415.07 512.321  12
   1  17  -6 7050.83 664.489  11
  -1  17   5 6045.73 760.950  28
   1 -17   5 6895.70 563.252  12
  -1 -17  -5 9039.26 659.769  12
   1  17  -5 8241.66 716.851  11
  -1  17   4 7964.29 603.720  27
  -1  17   4-54.1978 312.554  28
   1 -17   4 7857.10 618.120  12
   1  17  -4 376.187 285.652  28
  -1 -17  -4 9901.44 712.309  12
  -1  17   3 3430.96 457.938  27
  -1 -17  -3 4365.62 527.904  12
   1 -17   3 3571.38 469.123  12
  -1  17   3-268.015 338.323  28
   1  17  -3 170.383 317.124  28
   1  17  -2 245.034 360.422  28
  -1  17   2 246.154 280.933  27
   1 -17   2 231.505 281.654  12
  -1 -17  -2 267.784 308.414  12
   1  17  -1 4399.66 725.569  28
   1 -17   1 5293.55 564.121  12
  -1 -17  -1 6052.07 594.368  12
  -1  17   1 4376.92 522.053  27
  -1  17   0 6666.79 632.442  27
   1  17   0 6878.22 883.198  28
  -1 -17   0 7446.00 634.403  12
   1 -17   0 7621.87 661.994  12
  -1 -17   1 5115.51 541.653  12
   1  17   1 3969.80 741.813  28
   1 -17  -1 4881.86 560.936  12
  -1  17  -1 4549.81 543.158  27
  -1  17  -2-54.4560 327.336  27
  -1 -17   2 253.913 268.211  12
   1  17   2-112.930 478.030  28
   1 -17  -2-70.9681 315.204  12
   1 -17  -2-320.590 242.033  10
  -1  17  -3 2522.50 482.319  27
   1  17   3 4069.50 739.933  28
  -1 -17   3 3488.51 439.312  12
   1 -17  -3 3614.33 498.318  12
   1 -17  -3 3243.60 409.403  10
   1 -17  -4 7621.01 631.131  12
  -1 -17   4 7914.70 585.572  12
   1 -17  -4 9485.93 615.900  10
  -1  17  -4 8057.02 687.981  27
  -1 -17   5 6973.51 521.824  12
  -1  17  -5 8092.83 815.701  16
   1 -17  -5 9040.94 596.260  10
  -1 -17   6 5141.54 425.417  12
   1  17   6 8913.50 921.004  28
  -1  17  -6 5864.82 706.673  16
   1 -17  -6 7918.29 566.300  10
  -1 -17   7 11102.1 542.909  12
  -1  17  -7 16944.6 1074.47  16
   1 -17  -7 22916.0 891.134  10
   1  17   7 26458.6 1395.05  28
   1  17   8 674.370 451.723  28
  -1  17  -8 123.828 333.406  16
   1 -17  -8 834.132 276.293  10
   1  17   9 178.505 335.331  28
   1 -18   4 3723.48 364.797  12
   1 -18   3 5351.11 452.107  12
  -1 -18  -3 6683.41 500.197  12
   1 -18   2 486.728 262.559  12
  -1 -18  -2-120.521 255.523  12
   1 -18   1 2561.97 389.896  12
  -1 -18  -1 3145.63 404.512  12
   1 -18   0 1448.90 354.796  12
  -1 -18   0 1872.61 348.515  12
   1 -18  -1 2454.93 368.765  12
  -1 -18   1 2885.06 369.078  12
   1 -18  -2 518.056 277.005  12
  -1 -18   2-12.9509 209.541  12
  -1 -18   3 5616.11 428.792  12
  -2   0   0 2840.67 495.884  23
  -2   0   0 1881.40 440.793   3
   2   0   0 1727.07 576.730  22
   2   0   1 172345. 3368.47  22
  -2   0   1 157169. 2915.50   3
  -2   0  -1 169441. 3429.29   3
  -2   0   1 184041. 3615.36  23
   2   0  -1 172755. 3444.83  22
  -2   0  -1 187483. 3098.82  23
  -2   0   2 147377. 2648.93   3
  -2   0  -2 158335. 2923.48  25
   2   0   2 152381. 1880.05  24
  -2   0  -2 178289. 2552.78  23
  -2   0   2 180863. 3798.30  23
   2   0   2 164876. 3106.20  22
   2   0  -2 154240. 3182.98  22
   2   0  -2 182621. 3426.42   4
  -2   0  -2 166536. 3567.85   3
  -2   0  -3 165091. 2095.75  23
   2   0   3 192633. 3260.06  22
  -2   0  -3 205436. 4210.30   3
  -2   0   3 179402. 2718.38   3
   2   0  -3 205831. 3923.11   4
   2   0   3 156365. 1564.64  24
  -2   0  -3 184925. 3256.38  25
  -2   0   3 210821. 4258.85  23
   2   0   4 110106. 1365.64  24
  -2   0   4 115481. 2007.78   3
  -2   0  -4 134123. 3562.76   3
  -2   0  -4 124155. 2786.51  25
   2   0   4 127224. 2649.19  22
  -2   0   4 132227. 3438.71  23
   2   0  -4 139998. 3433.89   4
  -2   0  -4 99479.4 1396.26   4
  -2   0  -5 241548. 4089.87  25
  -2   0  -5 254498. 4107.33   5
  -2   0   5 245432. 4906.23  23
   2   0  -5 235209. 3659.87   2
  -2   0  -5 262071. 5049.42   3
  -2   0  -5 250260. 2866.25   4
   2   0  -5 251885. 4897.51   4
   2   0   5 243996. 3675.53  22
   2   0  -6 149217. 4207.47   4
  -2   0  -6 158600. 4017.33   3
   2   0  -6 161966. 3860.34   6
  -2   0  -6 143162. 3385.51  25
  -2   0  -6 157521. 2666.76   4
   2   0  -6 144882. 2847.31   2
   2   0   6 146439. 2950.41  22
  -2   0   6 150114. 4164.17  23
  -2   0  -6 152062. 3315.45   5
  -2   0  -7 36819.0 1969.96   3
  -2   0   7 31327.9 2065.07  23
  -2   0  -7 33448.0 1665.95   5
  -2   0  -7 31676.8 1391.39   4
   2   0  -7 35320.3 2218.22   4
   2   0  -7 35988.3 1950.74   6
  -2   0  -7 31945.4 1702.51  25
   2   0  -7 33484.3 1389.05   2
   2   0   7 31931.9 1470.39  22
   2   0   8 10466.9 1060.62  22
  -2   0  -8 11232.1 954.363   4
   2   0   8 8806.38 623.786  24
  -2   0  -8 11778.8 1192.02   3
  -2   0   8 10275.7 1401.08  23
  -2   0  -8 10283.4 1029.16   5
  -2   0  -8 10551.2 1098.26  25
   2   0  -8 10722.4 831.067   2
   2   0  -8 10815.2 1453.94   4
   2   0  -8 11085.1 1179.71   6
  -2   0  -9 23969.5 1683.18  25
  -2   0   9 23190.4 1960.20  23
  -2   0  -9 23325.7 1577.27   3
   2   0  -9 27286.7 1879.88   6
   2   0   9 17903.0 952.934  24
   2   0   9 21592.2 1329.05  22
  -2   0  -9 23872.4 1623.06   5
   2   0  -9 23228.0 1185.90   2
   2   0  -9 24200.5 2117.41   4
  -2   0 -10 17007.5 1464.32   5
  -2   0 -10 16716.9 1485.90  25
  -2   0 -10 13291.0 1188.23   3
  -2   0  10 15778.8 1722.72  23
   2   0 -10 15443.4 1765.75   4
   2   0  10 13719.6 1141.55  22
   2   0 -10 17875.3 1617.29   6
   2   0 -10 16650.0 1036.87   2
  -2   0 -11 166296. 4699.25   5
  -2   0 -11 164076. 4853.98  25
  -2   0  11 142171. 5172.54  23
   2   0 -11 160675. 5058.22   6
   2   0  11 141145. 3495.61  22
  -2   0  12 2018.15 810.508  23
  -2   0 -12 1959.48 647.713  25
   2   0 -12 945.019 595.203   6
  -2   0 -12 601.539 503.942   5
  -2   0 -13 6850.44 1143.87   5
  -2   0 -13 5606.34 1021.51  25
   2   0 -13 6374.71 1227.16   6
  -2   0  13 4667.91 1297.22  23
  -2   0 -14 1760.14 657.627  25
  -2   0 -14 701.671 291.572   8
  -2   0 -14 601.418 254.107   7
   2   0  14 1196.66 609.880  21
  -2   0 -14 853.044 565.009   5
   2   0 -14 602.534 240.770   8
  -2   0  14 274.781 741.352  23
   2   0 -14 635.462 204.447   7
  -2   0 -14 655.276 324.691  18
  -2   0 -15 5114.76 1077.15   5
   2   0 -15 3691.89 471.428   8
   2   0 -15 4059.55 524.380   7
  -2   0 -15 3493.26 873.105  25
  -2   0 -15 4250.20 554.261   8
  -2   0 -15 4924.38 513.726   7
  -2   0 -15 4864.30 617.733  18
  -2   0 -16 25857.9 1255.87   8
  -2   0 -16 23738.6 2349.89  25
   2   0 -16 26132.5 1216.49   7
  -2   0 -16 23652.7 1063.48   7
   2   0 -16 24143.6 1137.69   8
   2   0 -16 23151.8 1514.17  15
  -2   0 -16 28102.8 2450.84   5
  -2   0 -16 22915.6 1301.34  18
   2   0 -17 7494.62 942.122  15
  -2   0 -17 6350.69 746.980   8
  -2   0 -17 7728.58 685.973   7
   2   0 -17 7993.25 773.263   7
  -2   0 -17 6788.80 876.005  18
  -2   0 -18 3247.51 645.766  15
  -2   0 -18 5075.29 759.243  18
  -2   0 -18 5223.04 612.997   7
  -2   0 -18 5766.81 677.994   8
   2   0 -18 4924.37 851.999  15
   2   0 -18 5164.87 674.717   7
  -2   0 -19 5727.00 612.590   7
   2   0 -19 5821.50 887.647  15
  -2   0 -19 5463.87 667.949   8
   2   0 -19 6474.88 730.847   7
  -2   0 -19 3943.74 684.998  15
  -2   0 -19 5967.25 817.330  18
  -2   0 -20 5358.40 590.971   7
  -2   0 -20 5639.22 669.656   8
   2   0 -20 6443.59 918.335  15
  -2   0 -20 3778.27 637.631  15
   2   0 -20 6735.28 736.919   7
  -2   0 -20 4754.98 755.252  18
  -2   0 -21 30277.9 1351.12   8
  -2   0 -21 28681.5 1131.78   7
   2   0 -21 28084.6 1265.37   7
   2   0 -21 32249.7 1688.39  15
   2   0 -22 11358.9 974.682  15
  -2   0 -22 9584.27 805.589   8
   2   0 -22 9232.42 723.886   7
   2   0 -23 7019.85 722.183  15
   2   0 -23 5460.58 535.278   7
  -2   0 -23 6086.96 603.274   8
   2   0 -24 799.626 277.980   7
   2   1 -24 1752.23 282.537   7
   2   1 -23 3598.17 559.378  15
  -2  -1 -23 4512.64 538.454   8
   2   1 -23 3121.78 379.827   7
  -2  -1 -23 2209.49 463.624  18
   2   1 -22 855.250 506.101  15
  -2  -1 -22 1275.26 422.015   8
   2   1 -22 547.626 300.989   7
  -2  -1 -22 1237.35 483.691  18
   2   1 -21 2201.14 701.012  15
  -2  -1 -21 1900.25 562.799  18
  -2  -1 -21 2321.53 564.981   8
  -2  -1 -21 2596.93 486.531   7
   2   1 -21 1798.50 430.751   7
   2   1 -20 15390.5 1286.61  15
   2   1 -20 14045.5 919.150   7
  -2  -1 -20 14923.8 1056.86   8
  -2  -1 -20 13710.7 880.767   7
  -2  -1 -20 12056.5 1041.56  18
  -2  -1 -19 21008.3 1338.04  18
  -2  -1 -19 20501.1 1257.59   8
  -2  -1 -19 18874.8 1019.92   7
  -2  -1 -19 16673.3 1170.66  15
   2   1 -19 20844.8 1124.64   7
   2   1 -19 18847.2 1442.00  15
   2   1 -18 1838.74 649.771  15
  -2  -1 -18 2360.99 501.599   7
  -2  -1 -18 2589.54 529.418   8
   2   1 -18 2477.39 480.121   7
  -2  -1 -18 2044.49 557.392  15
  -2  -1 -18 2513.87 605.924  18
  -2  -1 -17 10533.6 832.614   7
   2   1 -17 11257.6 886.992   7
  -2  -1 -17 10815.2 1025.19  15
  -2  -1 -17 11195.8 912.277   8
   2   1 -17 10943.5 784.345  20
  -2  -1 -17 11200.7 996.298  18
  -2  -1 -16 2884.98 571.588  15
  -2  -1 -16 3854.44 548.386   8
   2   1 -16 3160.56 440.909  20
   2   1 -16 3091.58 497.471   7
  -2   1  16 3252.00 1285.76  24
  -2  -1 -16 4065.58 523.345   7
   2   1 -16 2878.34 481.329   8
  -2  -1 -16 1800.38 737.689  25
  -2  -1 -16 3660.34 578.097  18
  -2  -1 -16 1867.82 872.391   5
   2   1 -15 11710.5 726.481  20
  -2   1  15 10029.8 1727.13  24
  -2  -1 -15 14362.9 925.281   8
  -2  -1 -15 15238.9 1769.81   5
  -2  -1 -15 13479.7 1695.70  25
  -2   1  15 5934.23 1283.82  23
   2   1 -15 9882.30 715.419   8
   2   1 -15 11439.8 801.285   7
  -2  -1 -15 12341.9 809.067   7
  -2  -1 -15 12303.5 901.001  18
  -2  -1 -14 7862.91 1305.94   5
  -2  -1 -14 7468.60 580.804   7
   2   1 -14 5843.74 503.413   8
  -2   1  14 5855.87 1266.04  23
  -2  -1 -14 5870.39 608.041  18
  -2  -1 -14 6905.54 1149.02  25
  -2  -1 -14 8349.78 685.991   8
   2   1 -14 7950.22 1383.64   6
   2   1 -14 6329.16 504.314  20
  -2  -1 -13 14943.1 1672.11  25
  -2   1  13 12047.0 1833.68  23
  -2  -1 -13 14913.6 1647.89   5
   2   1 -13 13483.7 1667.84   6
  -2  -1 -12 45921.4 2627.94   5
   2  -1  12 40117.9 2081.70  22
  -2  -1 -12 47123.5 2760.28  25
   2   1 -12 41256.6 2734.33   6
  -2   1  12 36629.3 2791.76  23
  -2  -1 -11 45021.0 2475.14   5
   2   1 -11 41555.6 2584.73   6
   2  -1  11 40475.7 2055.43  22
  -2  -1 -11 42697.6 2481.91  25
  -2   1  11 37089.9 2650.36  23
   2   1 -10 75773.0 2355.00   2
  -2  -1 -10 79028.5 3063.39   5
   2  -1  10 72972.8 2628.78  22
   2   1 -10 76284.9 3289.09   6
  -2  -1 -10 75621.0 3133.30  25
  -2   1  10 73552.4 3485.03  23
  -2  -1  -9 86248.1 3000.98   5
   2  -1   9 84288.8 2725.33  22
  -2   1   9 83810.4 3499.76  23
   2   1  -9 92012.2 3440.46   6
  -2  -1  -9 84575.6 3129.47  25
  -2  -1  -9 95626.7 3102.01   4
   2   1  -9 83020.6 2406.14   2
  -2  -1  -8 104602. 3173.92   3
  -2  -1  -8 117730. 3209.95   4
  -2  -1  -8 110361. 3378.77  25
  -2   1   8 108000. 3728.13  23
   2   1  -8 112218. 3628.75   6
   2   1  -8 106276. 2689.86   2
  -2  -1  -8 107346. 3133.63   5
   2  -1   8 108866. 2980.27  22
  -2   1   7 71024.4 2810.48  23
  -2  -1  -7 72009.4 2608.20  25
   2   1  -7 71365.5 2148.28   2
  -2  -1  -7 72901.1 2223.39   4
   2  -1   7 70159.1 2282.81  22
   2   1  -7 71408.6 2790.29   6
  -2  -1  -7 71340.7 2550.57   3
  -2  -1  -7 73839.1 2446.89   5
  -2  -1  -6 7041.44 762.253   5
  -2  -1  -6 6949.92 1080.00   3
  -2  -1  -6 6948.75 850.172  25
   2  -1   6 6761.51 1044.29  22
   2   1  -6 7296.95 881.072   2
  -2   1   6 6662.23 1251.03  23
  -2   1   6 6690.47 453.820  21
  -2  -1  -6 7074.13 637.984   4
  -2   1   6 5762.51 430.901   3
  -2  -1  -5 18082.3 1297.31   3
   2   1  -5 17689.9 1067.91   2
  -2  -1  -5 16879.3 831.897   4
  -2  -1  -5 18327.1 1241.28  25
  -2  -1  -5 18792.0 1148.81   5
   2  -1   5 18419.1 1137.00  22
  -2   1   5 17405.3 701.229  21
  -2  -1  -4 486738. 4085.30   4
   2  -1   4 509406. 5377.24  22
   2   1  -4 494850. 5371.39   2
  -2  -1  -4 503984. 6344.81   3
  -2  -1  -3 100789. 1771.43   4
  -2  -1  -3 103178. 2799.14   3
   2  -1   3 107436. 2462.89  22
  -2   1   3 98049.9 1813.55  21
   2   1  -3 102429. 2461.85   2
  -2  -1  -3 108398. 2057.67  23
  -2   1   2 188387. 2769.29  21
  -2  -1  -2 194687. 3751.50   3
   2  -1   2 193875. 3283.20  22
  -2   1   2 184289. 3381.53  23
  -2   1   1 140067. 2803.63  23
  -2  -1  -1 141378. 3077.32   3
  -2   1   1 135027. 2671.20   3
   2   1  -1 157211. 3340.78  24
   2  -1   1 138576. 2842.74  22
  -2  -1  -1 149216. 2818.69  23
   2   1  -1 129130. 2807.27  22
  -2  -1   0 666693. 6371.81   3
  -2   1   0 691550. 5936.59  23
   2   1   0 729456. 6233.34  24
  -2  -1   0 738248. 6939.01  23
   2  -1   0 681633. 6605.49  22
   2   1   0 696071. 6854.30  22
   2  -1   0 691264. 4774.90   4
  -2   1   0 676338. 6403.97   3
   2   1   1 137205. 2997.53  22
  -2   1  -1 135084. 2470.49  23
  -2   1  -1 119858. 2161.58  25
   2   1   1 131989. 2314.08  24
  -2  -1   1 150656. 3454.03  23
  -2  -1   1 129113. 2704.60   3
   2  -1  -1 133139. 2339.98   4
   2  -1  -1 127940. 3003.33  22
  -2   1  -1 139726. 3168.54   3
  -2   1  -2 204664. 2662.79  23
  -2   1  -2 188803. 2832.37  25
   2   1   2 195544. 3543.26  22
   2  -1  -2 190070. 3065.69   4
  -2   1  -2 210343. 4180.59   3
   2  -1  -2 199688. 3725.45  22
   2   1   2 198239. 2572.07  24
  -2  -1   2 190485. 3027.52   3
  -2  -1   2 211940. 4292.17  23
  -2  -1   3 114513. 3278.85  23
   2   1   3 108862. 2638.24  22
  -2   1  -3 112367. 3223.20   3
  -2   1  -3 109270. 2319.27  25
   2  -1  -3 101961. 2588.67  22
   2   1   3 109909. 1864.44  24
   2  -1  -3 107693. 2541.05   4
  -2   1  -4 529475. 7262.24   3
  -2   1  -4 478737. 5214.46  25
   2   1   4 482155. 5333.36  22
  -2  -1   4 527838. 7305.96  23
   2   1   4 494227. 3926.27  24
   2  -1  -4 489835. 5902.76   4
   2  -1  -4 551533. 6120.24   6
  -2   1  -5 16472.8 1427.75   3
   2   1   5 17097.7 1049.26  22
  -2   1  -5 17163.9 1117.33   5
   2  -1  -5 16873.4 1247.14   4
  -2   1  -5 16821.3 1080.04  25
   2   1   5 15290.4 732.911  24
  -2  -1   5 16371.1 1464.52  23
   2  -1  -5 17750.3 1211.86   6
  -2  -1   6 5467.99 1458.00  23
  -2   1  -6 7719.39 1342.23   3
   2   1   6 5433.87 489.048  24
  -2   1  -6 6023.76 733.588   5
  -2   1  -6 5635.96 723.794  25
   2  -1  -6 6999.97 857.649   6
   2  -1  -6 6145.01 630.200   2
   2  -1  -6 5216.20 1253.23   4
   2   1   6 5500.13 729.998  22
   2   1   7 61953.3 1678.82  24
   2   1   7 62353.2 1959.62  22
   2  -1  -7 63897.1 1805.35   2
  -2   1  -7 68389.2 2352.13   5
  -2   1  -7 68092.4 2461.04  25
  -2   1  -7 74781.0 3039.90   3
  -2  -1   7 68686.3 3094.41  23
   2  -1  -7 75366.3 2780.85   6
   2  -1  -7 68928.3 2903.99   4
  -2   1  -8 106577. 3281.08  25
   2  -1  -8 107040. 3855.10   4
  -2   1  -8 114353. 3738.78   3
   2  -1  -8 101254. 2243.31   2
  -2  -1   8 104908. 3942.05  23
  -2   1  -8 108172. 3171.15   5
   2   1   8 98634.8 2509.98  22
   2   1   8 94590.5 2259.42  24
  -2   1  -9 85056.1 2971.79   5
  -2   1  -9 83349.1 3128.78   3
  -2   1  -9 83969.8 3120.28  25
   2  -1  -9 78039.5 1943.03   2
  -2  -1   9 75851.2 3486.02  23
   2   1   9 72249.3 2099.33  24
   2   1   9 72237.9 2205.26  22
   2  -1  -9 82797.9 3639.28   4
   2  -1  -9 92160.4 3458.53   6
  -2   1 -10 78522.9 3043.76   5
   2  -1 -10 72670.2 3627.42   4
   2   1  10 63893.7 2095.74  24
  -2  -1  10 66762.7 3431.29  23
  -2   1 -10 77464.6 3220.17  25
   2   1  10 64739.0 2168.19  22
   2  -1 -10 84574.9 3556.07   6
  -2   1 -10 66077.3 2754.72   3
  -2   1 -11 45631.7 2477.03   5
  -2  -1  11 39016.3 2753.47  23
  -2   1 -11 45236.0 2613.54  25
   2  -1 -11 46888.1 2831.12   6
   2  -1 -11 41356.2 2933.05   4
  -2   1 -12 42399.3 2536.73   5
   2   1  12 33083.5 2374.09  21
  -2   1 -12 45990.0 2765.20  25
  -2  -1  12 34627.0 2706.08  23
   2  -1 -12 40171.3 3073.99   4
   2  -1 -12 49082.1 3026.35   6
  -2   1 -13 13364.3 1580.57  25
  -2  -1  13 9044.79 1623.34  23
   2   1  13 8818.80 1428.95  21
  -2   1 -13 14684.3 1621.71   5
   2  -1 -13 13512.1 1966.87   4
   2  -1 -14 4832.71 513.017   8
  -2  -1  14 3898.05 1083.02  23
  -2   1 -14 4963.76 471.701   7
  -2   1 -14 5314.15 1073.23   5
  -2   1 -14 4125.50 926.842  25
  -2   1 -14 4903.57 540.298   8
   2  -1 -14 5733.66 542.494   7
   2   1  14 3421.63 949.919  21
   2  -1 -14 5400.47 698.476  15
  -2   1 -14 5588.67 644.237  18
  -2   1 -15 13427.3 1693.76   5
  -2   1 -15 10847.8 1526.39  25
   2  -1 -15 11030.5 771.560   8
  -2   1 -15 12218.0 850.669   8
  -2   1 -15 11790.5 947.618  18
  -2   1 -15 11085.9 715.284   7
   2  -1 -15 12860.2 849.471   7
   2  -1 -15 12407.3 1090.41  15
   2  -1 -16 3680.69 692.947  15
  -2   1 -16 2543.52 905.213   5
  -2   1 -16 3116.39 592.741  18
  -2   1 -16 3267.72 592.631   8
   2  -1 -16 3144.84 534.832   7
  -2   1 -16 3640.06 940.124  25
  -2   1 -16 3532.76 453.624   7
  -2   1 -17 11013.1 731.119  20
  -2   1 -17 10848.7 886.018   8
  -2   1 -17 9327.56 752.273   7
   2  -1 -17 11034.1 852.262   7
   2  -1 -17 11071.7 1089.92  15
  -2   1 -17 9236.59 1012.76  18
  -2   1 -18 2946.25 465.927   7
   2  -1 -18 2861.14 559.095   7
  -2   1 -18 2146.43 484.058   8
  -2   1 -18 2287.73 613.912  18
   2  -1 -18 2176.37 693.835  15
  -2   1 -19 19323.0 1134.66   8
  -2   1 -19 19192.8 994.415   7
  -2   1 -19 17828.4 1287.46  18
  -2   1 -20 12947.7 925.823   8
  -2   1 -20 13036.6 811.220   7
  -2   1 -20 8032.34 860.322  15
   2  -1 -20 16025.6 1258.65  15
  -2   1 -20 9635.84 1007.96  18
   2  -1 -20 15972.8 1052.19   7
   2  -1 -21 1959.82 639.724  15
  -2   1 -21 543.602 423.796  15
  -2   1 -21 2621.25 426.914   7
   2  -1 -21 1564.72 486.446   7
  -2   1 -21 1993.65 475.901   8
  -2   1 -21 1631.44 569.544  18
  -2   1 -22 817.214 355.474  15
   2  -1 -22 1566.72 540.054  15
  -2   1 -22 1019.82 369.452   8
   2  -1 -22 1023.47 395.433   7
  -2   1 -23 3423.11 470.384   8
   2  -1 -23 4340.55 515.468   7
   2  -1 -24 2258.69 377.255   7
   2   2 -24 8889.77 635.679  15
   2   2 -23 1302.53 430.323  15
   2   2 -23 781.215 221.172   7
  -2  -2 -23 564.346 350.206  18
   2   2 -22 6378.07 528.820   7
   2   2 -22 8142.21 863.168  15
  -2  -2 -22 7850.38 757.280  18
  -2  -2 -21 20654.9 1181.27   8
   2   2 -21 16735.8 885.160   7
  -2  -2 -21 18986.1 1001.63   7
   2   2 -21 17014.1 1307.79  15
  -2  -2 -21 17352.6 1131.43  18
  -2  -2 -20 6593.21 776.740   8
  -2  -2 -20 5184.15 618.934   7
  -2  -2 -20 5030.71 709.724  18
   2   2 -20 5705.75 604.945  20
   2   2 -20 4729.33 831.005  15
   2   2 -20 4911.52 547.477   7
   2   2 -19 5169.50 591.073   7
  -2  -2 -19 6208.24 738.694   8
   2   2 -19 3744.99 762.216  15
  -2  -2 -19 5307.29 746.473  18
  -2  -2 -19 5354.61 652.718   7
   2   2 -19 4890.02 574.406  20
  -2  -2 -18 16201.0 1114.01  15
  -2  -2 -18 16112.2 970.604   7
  -2  -2 -18 16615.8 1094.93   8
   2   2 -18 15343.2 927.341   7
   2   2 -18 16004.4 952.025  20
  -2  -2 -18 15430.8 1139.05  18
  -2  -2 -17 9017.08 819.147   8
  -2  -2 -17 9049.84 921.387  15
   2   2 -17 7817.32 715.774   7
   2   2 -17 8535.68 788.557  20
  -2  -2 -17 8316.83 731.002   7
  -2  -2 -17 8490.25 860.406  18
  -2  -2 -16 12775.2 1728.96  25
  -2   2  16 11722.0 2027.17  24
   2   2 -16 14472.2 869.644  20
  -2  -2 -16 16663.3 1072.57   8
   2   2 -16 13699.2 868.022   7
  -2  -2 -16 14309.4 1018.53  18
  -2  -2 -16 14787.5 900.320   7
  -2  -2 -16 14999.2 1838.61   5
  -2  -2 -15 21143.5 2054.13  25
  -2  -2 -15 24631.6 1196.37   8
   2   2 -15 17071.1 846.625   8
  -2  -2 -15 20851.1 1050.55   7
  -2   2  15 18327.3 2418.37  24
   2   2 -15 20669.2 988.544  20
   2   2 -15 19572.1 977.513   7
  -2  -2 -15 23206.6 2183.94   5
  -2  -2 -14 14318.3 1686.06   5
   2   2 -14 9336.08 601.358   8
  -2  -2 -14 14290.8 873.527   8
  -2  -2 -14 13163.5 1566.33  25
   2   2 -14 12792.5 1753.01   6
  -2   2  14 10218.8 1872.90  24
  -2  -2 -14 12037.2 749.277   7
   2   2 -14 11327.7 701.789  20
  -2   2  14 9131.22 1563.17  23
  -2  -2 -13 72364.6 3459.96   5
  -2  -2 -13 64290.3 1585.33   7
  -2  -2 -13 70829.5 3522.10  25
  -2   2  13 56767.4 3626.18  23
   2  -2  13 60670.9 2871.26  22
  -2   2  13 61781.4 3938.19  24
   2   2 -13 64816.8 3567.51   6
  -2  -2 -13 69573.7 1752.69   8
  -2  -2 -12 25342.5 2034.49  25
  -2   2  12 21672.9 2140.26  23
   2   2 -12 24051.8 2101.09   6
  -2  -2 -12 23056.9 1893.82   5
   2  -2  12 23360.4 1749.68  22
  -2  -2 -11 32526.0 2105.17   5
   2   2 -11 28159.2 1577.67   2
   2  -2  11 30144.5 1913.90  22
   2   2 -11 30892.9 2284.19   6
  -2   2  11 29940.7 2352.27  23
  -2  -2 -11 30696.3 2135.22  25
   2   2 -10 108986. 3055.20   2
  -2  -2 -10 119987. 3933.97   4
  -2  -2 -10 118991. 3948.86  25
   2  -2  10 115107. 3531.82  22
  -2   2  10 115117. 4271.61  23
   2   2 -10 110904. 4054.03   6
  -2  -2 -10 120473. 3767.90   5
  -2  -2  -9 23393.8 1691.45  25
  -2  -2  -9 22906.4 1560.98   5
  -2  -2  -9 23761.4 1616.71   4
   2   2  -9 20017.9 1301.62   2
   2  -2   9 22130.4 1526.24  22
   2   2  -9 23145.7 1836.59   6
  -2  -2  -8 8514.95 922.806   5
   2  -2   8 8740.13 1014.24  22
  -2  -2  -8 10579.8 1013.64   4
  -2   2   8 9116.16 727.019  21
  -2  -2  -8 11420.4 1162.88  25
   2   2  -8 11049.1 1276.99   6
   2   2  -8 9963.01 930.592   2
   2   2  -7 3059.93 654.724   2
   2  -2   7 3315.02 830.794  22
  -2   2   7 3102.11 450.540  21
  -2  -2  -7 3465.16 557.149   4
  -2  -2  -7 4013.40 656.290   5
  -2  -2  -7 3742.56 720.902  25
  -2  -2  -6 71760.1 2140.16   4
   2  -2   6 74046.0 2402.57  22
  -2  -2  -6 68193.5 2196.23   5
  -2  -2  -6 75290.3 2668.53  25
  -2   2   6 70693.2 1810.95  21
   2   2  -6 71494.3 2254.71   2
  -2  -2  -5 132120. 2895.85   5
  -2  -2  -5 130380. 3409.75  25
  -2  -2  -5 136663. 2767.05   4
   2   2  -5 130721. 2938.83   2
   2  -2   5 130800. 3011.23  22
  -2   2   5 131306. 2389.18  21
  -2  -2  -5 132791. 3344.19   3
  -2   2   4 303156. 3624.08  21
  -2  -2  -4 325762. 4079.15   4
  -2  -2  -4 303661. 5089.72  25
   2   2  -4 306145. 4373.56   2
  -2  -2  -4 308156. 3897.35  23
   2  -2   4 318863. 4451.58  22
  -2  -2  -4 315461. 4991.01   3
  -2  -2  -3 123171. 2517.48  23
  -2  -2  -3 116757. 2975.24   3
   2   2  -3 115166. 2662.88   2
  -2  -2  -3 121462. 2422.88   4
  -2   2   3 113700. 2256.64  21
   2  -2   3 117871. 2651.43  22
   2   2  -2 47695.2 2157.58  24
  -2  -2  -2 42260.8 1737.97   3
  -2   2   2 37388.4 1222.32   1
   2   2  -2 43142.5 1630.70   2
   2  -2   2 42852.3 1611.36  22
  -2  -2  -2 49388.8 1693.36  23
   2   2  -2 29705.2 907.082  21
  -2   2   2 40434.6 1411.45  21
  -2   2   1 31082.6 710.157  25
  -2  -2  -1 38779.7 1626.65   3
   2   2  -1 39130.3 1540.26   2
  -2  -2  -1 41597.7 1626.77  23
   2  -2   1 32075.3 768.877   4
  -2   2   1 35889.6 1259.43   1
   2   2  -1 41293.3 1786.74  24
   2   2  -1 31387.5 1095.73  21
   2  -2   1 39660.0 1546.64  22
  -2   2   1 37948.8 1444.22  21
  -2   2   0 153117. 2202.78  24
   2   2   0 180161. 3228.41   2
  -2   2   0 164836. 2823.51   1
  -2  -2   0 147628. 2919.77   3
  -2  -2   0 190387. 3659.05  23
   2  -2   0 153700. 2026.91   4
  -2   2   0 161054. 1853.67  25
   2   2   0 178020. 3286.72  24
  -2   2   0 184088. 3381.01  21
   2  -2   0 176806. 3290.99  22
  -2   2  -1 39236.8 1065.26  25
  -2   2  -1 34533.8 852.149  24
   2  -2  -1 39404.2 1200.34   4
   2   2   1 42080.7 1517.17  24
  -2  -2   1 48690.3 1997.66  23
   2  -2  -1 45618.9 1805.56  22
   2   2   1 44145.0 1657.17  22
  -2   2  -1 41886.9 1546.14   1
   2  -2  -1 42977.9 1157.12   6
  -2   2  -2 36029.0 1155.81  25
  -2   2  -2 35853.9 1072.70  23
   2   2   2 41026.7 1427.63  24
   2  -2  -2 39445.2 1740.00  22
   2  -2  -2 37510.1 1322.78   4
  -2   2  -2 38852.9 1585.86   1
   2   2   2 42745.7 1699.59  22
   2  -2  -2 41367.6 1304.50   6
  -2  -2   2 45144.0 2095.10  23
  -2   2  -3 113060. 2851.94   1
   2  -2  -3 107605. 2441.27   4
  -2  -2   3 124419. 3622.86  23
   2   2   3 110104. 2253.31  24
  -2   2  -3 104140. 2160.49  25
   2   2   3 116602. 2766.92  22
   2  -2  -3 117067. 2435.61   6
  -2   2  -3 114693. 3192.01   3
   2  -2  -3 108587. 2782.87  22
  -2   2  -4 329048. 5195.00   1
  -2   2  -4 290321. 3991.91  25
   2   2   4 306718. 4412.04  22
   2   2   4 300198. 3674.48  24
  -2   2  -4 324250. 5735.24   3
  -2  -2   4 334551. 6070.96  23
   2  -2  -4 273796. 4114.57  22
   2  -2  -4 298470. 4483.03   4
   2  -2  -4 338953. 4581.17   6
  -2   2  -5 131005. 3821.26   3
  -2   2  -5 125168. 2916.93   5
  -2   2  -5 116929. 2762.54  25
   2   2   5 118520. 2352.03  24
   2   2   5 122337. 2827.54  22
   2  -2  -5 127091. 3221.86   4
  -2  -2   5 122491. 3835.37  23
   2  -2  -5 135014. 3182.68   6
  -2   2  -6 75917.5 3062.66   3
   2  -2  -6 72290.4 2693.67   4
  -2  -2   6 69461.8 3095.66  23
   2   2   6 68784.8 1907.66  24
  -2   2  -6 73135.5 2378.73  25
   2   2   6 71946.1 2336.33  22
  -2   2  -6 71945.5 2308.53   5
   2  -2  -6 77827.9 2631.33   6
   2  -2  -7 2984.92 424.546   2
  -2   2  -7 3733.73 910.277   3
  -2   2  -7 3219.81 617.487   5
  -2   2  -7 3488.75 649.720  25
   2   2   7 4215.73 711.090  22
  -2  -2   7 3211.43 1005.73  23
   2   2   7 3386.33 494.377  24
   2  -2  -7 3580.04 703.326   6
   2  -2  -7 2654.14 924.998   4
  -2   2  -8 12324.9 1114.14   5
  -2  -2   8 11958.4 1494.25  23
  -2   2  -8 12184.7 1215.68  25
   2   2   8 11288.2 896.507  24
   2  -2  -8 11067.8 708.337   2
  -2   2  -8 14640.1 1489.84   3
   2  -2  -8 11776.0 1343.35   4
   2  -2  -8 15238.1 1411.51   6
   2   2   8 11342.2 1089.09  22
  -2   2  -9 19374.4 1671.46   3
  -2   2  -9 19757.6 1489.93   5
   2   2   9 19415.2 1218.36  24
  -2  -2   9 18727.2 1831.69  23
   2  -2  -9 21216.2 1858.21   4
   2  -2  -9 22205.1 1816.94   6
  -2   2  -9 21081.1 1654.71  25
  -2   2 -10 98198.1 3634.12   3
  -2   2 -10 113948. 3647.17   5
   2  -2 -10 131924. 4524.48   6
  -2   2 -10 117610. 3998.58  25
   2   2  10 101265. 2889.14  24
  -2  -2  10 96006.2 4162.03  23
   2  -2 -10 110816. 4409.31   4
   2   2  10 107706. 3999.19  21
  -2   2 -11 28522.1 2111.16  25
   2   2  11 26327.9 1568.88  24
  -2  -2  11 21192.8 2119.71  23
   2  -2 -11 27650.7 2434.32   4
  -2   2 -11 28546.7 1984.59   5
   2   2  11 28857.9 2165.70  21
  -2   2 -12 26157.3 2012.60   5
  -2  -2  12 17142.0 1977.97  23
   2   2  12 20819.8 1921.40  21
   2  -2 -12 22796.0 2360.82   4
  -2   2 -12 26825.2 2179.07  25
  -2   2 -13 68650.9 3373.85   5
   2  -2 -13 62156.3 3962.35   4
  -2   2 -13 64796.6 3540.95  25
   2  -2 -13 62359.5 1565.27   8
   2   2  13 54844.3 3176.96  21
   2  -2 -13 64197.4 1636.67   7
   2  -2 -13 73997.4 2319.26  15
  -2   2 -14 14600.6 1674.43   5
   2  -2 -14 10804.7 740.279   8
  -2   2 -14 13532.1 1724.18  25
   2  -2 -14 14627.3 1105.32  15
  -2   2 -14 11074.0 645.793   7
   2   2  14 9287.18 1364.83  21
   2  -2 -14 10178.3 694.835  13
   2  -2 -14 12227.3 785.696   7
  -2   2 -14 11278.9 760.820   8
   2  -2 -14 10201.0 1779.32   4
  -2   2 -14 11079.4 927.134  18
   2  -2 -15 22723.2 1466.41  15
  -2   2 -15 18373.2 1014.86   8
   2  -2 -15 17033.0 905.788  13
  -2   2 -15 20957.8 2162.38  25
   2  -2 -15 17162.3 2332.73   4
  -2   2 -15 20951.5 2054.48   5
   2  -2 -15 19946.6 1043.79   7
  -2   2 -15 20495.9 919.365   7
  -2   2 -15 17327.1 1199.45  18
  -2   2 -16 14016.8 992.396   8
   2  -2 -16 17257.5 1337.59  15
  -2   2 -16 15270.1 841.666   7
  -2   2 -16 15445.9 1877.65  25
   2  -2 -16 15227.6 965.244   7
  -2   2 -16 12111.9 1077.26  18
  -2   2 -16 18363.9 1926.66   5
   2  -2 -17 8893.11 1035.89  15
  -2   2 -17 8559.12 684.250   7
  -2   2 -17 6868.60 973.807  18
   2  -2 -17 8030.52 729.926   7
  -2   2 -17 8411.20 735.280  20
  -2   2 -17 6440.02 733.504   8
  -2   2 -18 13790.6 946.824   8
  -2   2 -18 15182.6 855.622   7
   2  -2 -18 17327.9 1365.93  15
  -2   2 -18 12545.6 1138.77  18
   2  -2 -18 16092.8 1047.63   7
  -2   2 -18 15412.0 880.438  20
  -2   2 -19 4698.90 539.575   7
  -2   2 -19 4755.63 603.715   8
  -2   2 -19 3703.38 728.878  18
   2  -2 -19 6336.25 730.703   7
  -2   2 -19 5420.69 572.729  20
   2  -2 -19 6456.91 917.163  15
  -2   2 -20 4177.80 576.362   8
   2  -2 -20 4856.72 651.230   7
   2  -2 -20 5443.46 842.515  15
  -2   2 -20 4765.32 512.765   7
  -2   2 -20 5634.49 567.488  20
  -2   2 -20 3537.57 712.418  18
   2  -2 -21 19596.1 1097.00   7
   2  -2 -21 22746.4 1367.52  15
  -2   2 -22 5082.38 602.462  15
  -2   2 -22 7189.98 633.999   8
  -2   2 -23 852.659 288.503   8
   2  -2 -23 1131.04 367.821   7
   2  -2 -24 12672.7 702.436   7
   2   3 -24 4007.24 429.702  15
   2   3 -23 1350.88 420.606  15
  -2  -3 -23 1811.39 427.380  18
   2   3 -22 14570.6 1062.70  15
   2   3 -22 13961.3 670.043   7
  -2  -3 -21 5343.09 686.891  18
  -2  -3 -21 6824.93 719.185   8
   2   3 -21 3913.71 447.134   7
  -2  -3 -21 5730.06 655.436   7
   2   3 -21 6300.48 620.356  20
   2   3 -21 4324.08 751.868  15
   2   3 -20 4323.68 580.718  20
  -2  -3 -20 4374.97 644.601   7
  -2  -3 -20 4826.56 706.895  18
  -2  -3 -20 5835.97 718.042   8
   2   3 -20 3705.45 464.292   7
   2   3 -20 3982.54 769.195  15
  -2  -3 -19 5131.80 695.615   8
  -2  -3 -19 5277.40 659.906   7
   2   3 -19 4551.78 621.710  20
   2   3 -19 3704.58 487.678   7
  -2  -3 -19 3482.85 654.182  18
  -2  -3 -18 6571.25 736.090   8
  -2  -3 -18 5906.28 685.945   7
   2   3 -18 5494.63 564.088   7
   2   3 -18 5750.14 660.014  20
  -2  -3 -18 4905.14 701.081  18
  -2  -3 -17 7358.35 749.096   8
  -2  -3 -17 7380.36 732.403   7
   2   3 -17 4657.21 591.955   7
   2   3 -17 6078.33 693.430  20
  -2  -3 -17 6236.55 749.834  18
  -2  -3 -16 8426.51 791.339   8
  -2  -3 -16 6157.58 1223.07  25
  -2  -3 -16 5782.64 1195.47   5
  -2   3  16 4803.12 1425.99  24
  -2  -3 -16 6972.19 693.022   7
   2   3 -16 6301.30 638.302   7
   2   3 -16 7150.72 754.137  20
  -2  -3 -15 32415.6 2500.77  25
  -2  -3 -15 32393.5 1274.27   7
  -2   3  15 27146.9 2900.73  24
  -2   3  15 23870.4 2586.06  23
   2   3 -15 26165.1 1079.29   7
  -2  -3 -15 34020.4 1393.03   8
   2   3 -15 25086.0 2521.23   6
   2   3 -15 29869.9 1214.83  20
  -2  -3 -15 34684.5 2604.72   5
  -2  -3 -14 7974.41 669.344   8
  -2   3  14 4805.58 1247.93  23
   2  -3  14 4603.10 990.984  22
  -2  -3 -14 7865.72 1207.15   5
  -2   3  14 6846.29 1532.96  24
  -2  -3 -14 7160.06 625.110   7
  -2  -3 -14 6602.88 1106.34  25
   2   3 -14 5882.84 552.588  20
   2   3 -14 4831.15 1106.09   6
  -2  -3 -13 29028.4 2184.90   5
   2   3 -13 21385.6 2168.48   6
  -2   3  13 27259.7 2706.74  24
   2  -3  13 24597.1 1979.02  22
  -2  -3 -13 27376.8 2188.36  25
  -2   3  13 24007.7 2433.83  23
  -2  -3 -13 25437.2 1056.51   7
  -2  -3 -13 29203.9 1147.79   8
   2   3 -13 24033.4 974.711  20
  -2  -3 -12 74051.6 3277.85   5
  -2  -3 -12 75008.2 3456.47  25
  -2   3  12 81671.2 4364.68  24
   2   3 -12 64477.6 3479.79   6
   2   3 -12 69549.7 2719.62   2
   2  -3  12 73703.1 3202.64  22
  -2   3  12 67348.2 3729.51  23
   2   3 -11 60238.4 2507.70   2
  -2  -3 -11 64646.6 2892.22   5
  -2  -3 -11 65793.7 3226.20   4
   2  -3  11 64241.5 2914.03  22
  -2   3  11 67298.1 3790.66  24
  -2  -3 -11 65012.3 3088.39  25
   2   3 -11 56417.5 3157.17   6
   2   3 -10 32051.3 1803.78   2
  -2  -3 -10 34256.1 2190.70   4
  -2  -3 -10 34884.1 2019.72   5
  -2   3  10 40895.8 2838.67  24
   2   3 -10 31524.7 2277.00   6
   2  -3  10 34141.4 2049.89  22
  -2  -3 -10 34740.8 2185.85  25
   2   3  -9 50397.2 2191.20   2
  -2  -3  -9 53897.0 2331.19   5
  -2   3   9 47923.5 1742.79  21
  -2  -3  -9 54108.2 2613.02  25
   2  -3   9 53803.9 2442.79  22
  -2  -3  -9 52423.8 2485.33   4
   2   3  -9 50681.4 2784.41   6
  -2  -3  -8 49060.9 2071.93   5
  -2  -3  -8 54853.0 2373.94   4
   2  -3   8 53262.4 2322.74  22
  -2   3   8 49286.2 1766.41  21
  -2  -3  -8 56220.5 2580.66  25
   2   3  -8 52672.0 2192.70   2
  -2  -3  -7 59292.7 2134.99   5
  -2   3   7 58777.6 1928.57  21
   2  -3   7 58518.7 2329.73  22
  -2  -3  -7 58831.3 2544.72  25
  -2  -3  -7 62539.8 2381.33   4
   2   3  -7 61395.3 2317.10   2
  -2  -3  -6 65401.8 2095.29   5
  -2   3   6 64692.1 2002.95  21
  -2  -3  -6 69053.0 2715.64  25
   2  -3   6 69001.9 2440.09  22
  -2  -3  -6 71664.1 2395.78   4
   2   3  -6 68324.4 2346.76   2
  -2  -3  -5 12768.7 1103.22   4
  -2  -3  -5 11839.5 874.433   5
  -2   3   5 12296.6 1048.13  21
   2  -3   5 12008.9 1191.09  22
  -2   3   5 11085.5 655.170   1
   2   3  -5 12254.0 1128.06   2
  -2  -3  -5 12089.7 1158.29  25
   2   3  -4 77539.4 2379.30   2
  -2  -3  -4 86395.9 2455.40   4
  -2  -3  -4 69232.8 1935.65   5
  -2  -3  -4 83731.0 2331.16  23
  -2   3   4 73467.4 1706.51   1
   2  -3   4 82440.1 2460.88  22
   2   3  -4 96592.4 3784.85  24
  -2   3   4 80297.7 2171.49  21
  -2  -3  -3 173162. 3443.61   4
  -2   3   3 168480. 3545.16  24
   2   3  -3 189177. 4922.64  24
  -2  -3  -3 171190. 3391.99  23
  -2   3   3 151034. 2582.40   1
  -2   3   3 157069. 3033.24  21
   2   3  -3 158734. 3216.24   2
   2  -3   3 159140. 3241.10  22
   2  -3   2 18099.5 598.074   4
   2   3  -2 25737.5 1703.34  24
   2   3  -2 17727.4 802.728  21
  -2  -3  -2 26533.4 1366.16  23
   2   3  -2 24342.2 1273.12   2
  -2   3   2 23134.3 1066.11   1
  -2   3   2 24097.7 1238.94  21
   2  -3   2 24321.0 1279.22  22
   2   3  -1 197981. 2982.83  21
   2   3  -1 233968. 4538.41  24
  -2   3   1 218951. 3725.54  21
  -2  -3  -1 248151. 4223.39  23
  -2   3   1 215008. 3343.73   1
   2   3  -1 221851. 3658.05   2
   2  -3   1 188088. 2209.40   4
   2  -3   1 221127. 3663.06  22
  -2  -3   0 11385.1 1006.06  23
  -2   3   0 8538.54 633.881  24
   2   3   0 10018.2 850.120   2
  -2   3   0 8894.51 394.686  25
   2   3   0 9026.31 736.924  21
   2   3   0 9376.38 904.955  24
   2  -3   0 8640.60 558.559   4
  -2   3   0 9267.90 868.659  21
   2  -3   0 9936.23 856.486  22
  -2   3   0 9846.04 797.318   1
  -2   3  -1 219578. 3670.18   1
   2  -3  -1 200421. 2328.58   6
  -2   3  -1 229989. 4210.29  21
  -2  -3   1 244573. 4531.08  23
   2   3   1 225905. 3936.03  24
   2   3   1 226854. 3536.43   2
  -2   3  -1 213481. 2395.26  25
   2  -3  -1 224891. 3845.73  22
   2   3   1 229800. 3943.68  21
  -2   3  -1 200541. 2563.63  24
   2  -3  -1 195536. 2872.52   4
  -2  -3   2 29236.5 1681.74  23
   2  -3  -2 27093.0 1500.31  22
   2   3   2 28009.9 1248.37   2
   2  -3  -2 25389.4 1165.83   4
   2  -3  -2 24240.0 969.196   6
  -2   3  -2 24982.8 969.033  25
  -2   3  -2 27412.8 1399.84   1
   2   3   2 32442.2 1625.06  21
  -2   3  -2 24231.7 877.531  24
   2   3   2 27066.7 1341.23  24
  -2   3  -3 150552. 2638.83  25
   2  -3  -3 152951. 3092.66   4
  -2   3  -3 162103. 3491.16   1
   2   3   3 171100. 3842.91  21
   2   3   3 162321. 2823.08   2
   2   3   3 156893. 3090.95  24
  -2  -3   3 172869. 4175.56  23
   2  -3  -3 153455. 2805.58   6
   2  -3  -3 155287. 3452.58  22
   2  -3  -4 77829.6 2184.80   6
   2  -3  -4 72466.0 2262.02  22
  -2   3  -4 74869.0 2565.93   1
   2   3   4 73949.3 1817.67   2
  -2   3  -4 71942.8 2031.99  25
   2   3   4 74198.7 1920.93  22
  -2  -3   4 75889.5 2941.44  23
   2   3   4 73875.5 2112.36  24
   2  -3  -4 73871.3 2356.89   4
   2  -3  -5 12904.4 1265.22   4
   2   3   5 13448.5 910.048  22
  -2   3  -5 11829.9 940.177  25
   2   3   5 14718.2 1394.40  21
   2   3   5 12764.5 937.380  24
  -2  -3   5 13996.1 1649.38  23
   2   3   5 12933.0 760.646   2
   2  -3  -5 9949.69 788.775  22
  -2   3  -5 12026.9 957.083   5
   2  -3  -5 13516.4 1061.46   6
  -2   3  -5 14746.1 1340.73   1
  -2   3  -5 13325.9 1461.21   3
  -2   3  -6 64211.1 2199.56   5
  -2   3  -6 63320.2 2666.08   1
  -2  -3   6 64655.0 3021.22  23
   2  -3  -6 64710.2 2625.89   4
   2   3   6 58766.7 1347.37   2
   2   3   6 59974.5 1736.72  22
   2   3   6 70355.6 2915.87  21
   2  -3  -6 66438.4 2478.44   6
  -2   3  -6 62364.2 2273.92  25
   2   3   6 61430.7 2036.15  24
  -2   3  -6 62158.1 2836.75   3
  -2   3  -7 51692.0 2655.91   3
  -2   3  -7 53682.7 2266.72  25
  -2   3  -7 51514.4 2069.26   5
   2  -3  -7 52506.1 2512.00   4
   2  -3  -7 59316.2 2539.78   6
   2   3   7 52337.4 1975.19  24
  -2  -3   7 52168.8 2886.31  23
   2   3   7 57707.5 2718.94  21
  -2   3  -8 51630.4 2718.34   3
  -2  -3   8 48882.7 2821.77  23
  -2   3  -8 54981.2 2457.29  25
   2  -3  -8 51438.7 2660.30   4
   2   3   8 51173.5 2045.08  24
   2   3   8 53397.2 2710.65  21
  -2   3  -8 51828.8 2205.08   5
  -2   3  -9 49904.6 2327.29   5
  -2   3  -9 55000.7 2622.95  25
  -2   3  -9 46088.5 2678.69   3
  -2  -3   9 45295.5 2839.24  23
   2   3   9 49734.8 2097.08  24
   2  -3  -9 50707.9 2832.32   4
   2   3   9 51882.2 2774.02  21
   2   3  10 34580.1 1869.56  24
  -2  -3  10 28422.8 2363.12  23
  -2   3 -10 34737.5 2255.26  25
  -2   3 -10 34445.8 2051.31   5
  -2   3 -10 33671.4 2266.75   3
   2  -3 -10 33795.3 2508.48   4
   2   3  10 36178.5 2386.80  21
   2   3  11 62773.4 2589.10  24
  -2   3 -11 63271.0 2907.34   5
  -2   3 -11 66265.9 3284.20  25
   2  -3 -11 62045.8 3541.88   4
   2   3  11 64510.1 3272.65  21
  -2   3 -12 74148.9 3653.57  25
   2  -3 -12 75538.5 4213.37   4
   2   3  12 69570.8 3532.69  21
  -2   3 -12 76959.3 3375.61   5
  -2   3 -13 24380.5 2052.79   5
  -2   3 -13 22621.2 2133.47  25
   2  -3 -13 27035.6 1459.57  15
   2  -3 -13 21570.7 2363.85   4
  -2   3 -13 21017.5 1657.83  16
   2   3  13 18400.8 1902.81  21
  -2   3 -13 15158.8 827.437   8
   2  -3 -13 20818.7 983.743  13
   2  -3 -13 22759.8 996.630   7
  -2   3 -13 20183.5 1226.86  18
  -2   3 -14 6405.62 1100.46   5
  -2   3 -14 6086.89 1358.11  25
   2  -3 -14 7195.24 830.849  15
   2  -3 -14 5209.76 550.201  13
   2  -3 -14 5734.80 548.107   7
  -2   3 -14 4402.71 499.018   8
   2   3  14 5661.35 1166.32  21
   2  -3 -14 6923.40 1513.36   4
  -2   3 -14 4417.58 695.361  18
   2  -3 -15 35197.2 1754.19  15
  -2   3 -15 28381.0 2623.66  25
   2   3  15 15594.1 1841.23  21
  -2   3 -15 33630.1 2570.96   5
  -2   3 -15 25071.7 1508.02  18
   2  -3 -15 29334.5 3026.55   4
   2  -3 -15 24735.4 1138.43  13
  -2   3 -15 25627.1 1159.38   8
   2  -3 -15 29783.0 1248.98   7
   2  -3 -16 5859.67 663.776  13
  -2   3 -16 5471.17 1150.43   5
  -2   3 -16 5683.08 637.509   8
   2  -3 -16 6862.41 667.964   7
   2  -3 -16 8209.93 946.742  15
  -2   3 -16 5572.02 947.471  18
   2  -3 -17 5501.28 618.255  13
   2  -3 -17 8236.64 981.182  15
  -2   3 -17 8079.51 712.671  20
  -2   3 -17 6092.57 644.353   8
   2  -3 -17 7239.19 717.104   7
  -2   3 -17 4498.73 828.198  18
   2  -3 -18 6341.77 691.398   7
  -2   3 -18 5047.01 592.768   8
   2  -3 -18 6580.02 916.083  15
  -2   3 -18 5989.18 634.958  20
  -2   3 -18 3852.01 802.427  18
   2  -3 -19 4665.65 849.148  15
   2  -3 -19 4854.66 650.424   7
  -2   3 -19 5447.81 604.079  20
  -2   3 -19 3724.97 732.187  18
  -2   3 -19 3340.74 504.815   8
  -2   3 -20 3445.97 504.936   8
   2  -3 -20 6189.51 924.504  15
   2  -3 -20 5713.23 694.577   7
  -2   3 -20 5534.58 613.737  20
  -2   3 -21 2588.60 433.274   8
  -2   3 -21 2141.80 601.452  15
   2  -3 -21 5549.88 667.065   7
  -2   3 -21 6025.34 614.924  20
  -2   3 -22 12424.0 723.813   8
  -2   3 -22 10155.3 846.337  15
  -2   3 -23-227.279 203.811  15
  -2   3 -23 724.386 248.135   8
   2  -3 -24 7392.04 545.169   7
   2   4 -23 177.651 348.259  15
  -2  -4 -23 556.416 352.412  18
   2   4 -22 3709.17 445.109  20
   2   4 -22 5277.73 702.535  15
  -2  -4 -21 13951.0 971.949  18
   2   4 -21 13268.6 826.170  20
  -2  -4 -20 21577.0 1203.76   8
   2   4 -20 15391.1 773.165   7
  -2  -4 -20 22040.1 1140.42   7
   2   4 -20 19526.5 1049.47  20
   2   4 -20 13525.8 1172.04  15
  -2  -4 -20 19046.1 1179.38  18
   2   4 -19 2051.77 351.016   7
  -2  -4 -19 2506.50 558.532  18
  -2  -4 -19 3577.02 585.177   8
  -2  -4 -19 2974.65 571.761   7
   2   4 -19 2898.90 554.561  20
  -2  -4 -18 17207.7 1106.04   8
  -2  -4 -18 15786.8 1007.36   7
   2   4 -18 17404.7 1039.73  20
  -2  -4 -18 15310.2 1102.87  18
  -2  -4 -17 5366.56 672.685   8
  -2  -4 -17 6440.16 704.936   7
   2   4 -17 4106.61 489.647   7
   2   4 -17 5346.91 664.462  20
  -2  -4 -16 6559.27 715.165   8
   2   4 -16 4452.36 502.248   7
  -2  -4 -16 6457.59 666.306   7
   2   4 -16 6045.43 708.561  20
  -2   4  15 14048.4 2041.61  23
   2  -4  15 12447.9 1468.99  22
  -2  -4 -15 17237.9 1008.29   8
  -2   4  15 14496.5 2248.29  24
  -2  -4 -15 15736.3 1791.55  25
   2   4 -15 11148.3 1656.12   6
  -2  -4 -15 15979.5 935.017   7
   2   4 -15 12651.7 747.477   7
   2   4 -15 14625.1 910.074  20
  -2  -4 -15 17184.1 1791.43   5
   2  -4  14 82370.0 3743.02  22
   2   4 -14 66993.8 3908.25   6
  -2   4  14 90755.9 5001.76  24
  -2  -4 -14 90361.1 2066.85   7
  -2   4  14 80248.2 4495.53  23
  -2  -4 -14 97971.0 2214.92   8
   2   4 -14 88436.7 1993.47  20
  -2  -4 -14 94776.8 3963.21   5
  -2  -4 -14 99592.4 4285.68  25
   2   4 -13 1408.55 361.765  20
   2  -4  13 2157.25 760.897  22
  -2   4  13 21.8471 747.586  23
  -2  -4 -13 1696.33 547.931  25
  -2  -4 -13 1184.23 288.640   8
  -2   4  13 1878.46 981.631  24
   2   4 -13 928.284 690.399   6
  -2  -4 -13 1883.91 777.266   5
  -2  -4 -13 1567.23 325.691   7
  -2  -4 -12 39388.9 2353.32   5
  -2  -4 -12 35901.0 2384.70  25
   2   4 -12 32927.0 2046.41   2
  -2   4  12 40047.4 3099.57  24
   2  -4  12 34111.1 2397.41  22
   2   4 -12 30539.3 2441.66   6
  -2  -4 -12 35912.5 2621.88   4
   2  -4  11 4247.74 967.477  22
  -2  -4 -11 3753.40 841.079   4
  -2  -4 -11 4395.37 763.829  25
  -2   4  11 4927.77 1180.53  24
   2   4 -11 4117.04 744.890   2
  -2  -4 -11 4108.70 794.939   5
   2   4 -11 2713.73 852.930   6
  -2  -4 -10 56882.3 2495.23   5
   2   4 -10 54897.2 2535.79   2
  -2  -4 -10 60330.5 2908.64  25
  -2   4  10 61676.3 3456.37  24
  -2  -4 -10 57528.5 2952.37   4
   2  -4  10 55620.9 2738.21  22
   2   4 -10 47561.1 2881.36   6
  -2   4   9 2475.14 829.065  24
   2  -4   9 2491.66 738.344  22
  -2   4   9 2521.31 531.266  21
  -2  -4  -9 3153.24 708.959   4
  -2  -4  -9 2967.60 716.096  25
   2   4  -9 2850.99 660.947   2
  -2  -4  -9 2661.96 565.170   5
  -2  -4  -8 111437. 3072.77   5
  -2   4   8 111399. 2961.58  21
  -2  -4  -8 123100. 3789.91   4
   2   4  -8 115439. 3456.33   2
  -2  -4  -8 124908. 3959.12  25
  -2   4   8 128802. 4455.40  24
   2  -4   8 117659. 3599.83  22
   2   4  -7 18407.6 1390.34   2
  -2   4   7 17611.4 1210.13  21
  -2  -4  -7 17019.3 1135.04   5
  -2  -4  -7 18962.9 1477.16   4
  -2   4   7 19277.6 1693.71  24
   2  -4   7 16833.8 1378.98  22
  -2  -4  -7 18504.6 1526.81  25
  -2   4   6 14916.5 829.959   1
  -2   4   6 17008.5 1472.50  24
  -2  -4  -6 17209.3 1373.56   4
  -2  -4  -6 16200.4 1415.46  25
   2  -4   6 15907.5 1305.62  22
  -2  -4  -6 15157.9 999.794   5
  -2   4   6 15882.1 1198.69  21
   2   4  -6 15634.2 1274.62   2
  -2  -4  -5 13918.9 1330.31  25
  -2   4   5 12750.4 814.971   1
  -2  -4  -5 13078.4 870.391   5
   2  -4   5 13181.1 1261.26  22
  -2   4   5 13723.4 1092.04  21
  -2  -4  -5 15263.8 1279.63   4
  -2   4   5 14123.9 1299.78  24
   2   4  -5 13728.8 1236.92   2
  -2   4   4 193737. 4325.39  24
  -2  -4  -4 194140. 4209.06   4
  -2   4   4 182797. 3712.25  21
   2   4  -4 221907. 6071.06  24
  -2  -4  -4 191430. 3978.39  23
  -2   4   4 172334. 3034.08   1
   2   4  -4 159951. 2563.32  21
   2   4  -4 180572. 3744.27   2
   2  -4   4 177543. 3736.58  22
   2  -4   3 125174. 1853.09   4
  -2  -4  -3 174183. 3842.04  23
   2   4  -3 187484. 5072.84  24
  -2   4   3 169017. 3772.79  24
   2   4  -3 129959. 2290.33  21
  -2   4   3 164932. 3556.93  21
   2   4  -3 160822. 3596.78   2
   2  -4   3 164478. 3575.23  22
  -2  -4  -3 181698. 4086.00   4
  -2   4   3 160446. 3035.92   1
   2   4  -2 14370.3 1141.74   2
   2   4  -2 15781.1 1438.15  24
  -2   4   2 14715.0 1054.56  24
  -2  -4  -2 15964.0 1244.26  23
   2   4  -2 12197.1 772.901  21
  -2   4   2 14258.7 1106.98  21
   2  -4   2 11337.4 611.452   4
   2  -4   2 15332.8 1169.29  22
  -2   4   2 14252.8 977.974   1
  -2   4   1 57731.8 2132.66  21
   2   4  -1 64847.1 2596.51  24
  -2  -4  -1 66341.0 2374.26  23
   2   4  -1 58957.9 1982.37   2
  -2   4   1 58673.9 1957.72   1
   2   4  -1 56695.7 1787.34  21
   2  -4   1 58350.7 1992.95  22
   2  -4   1 52424.8 1397.35   4
   2  -4   0 44003.0 1720.30  22
   2   4   0 44355.5 2039.73  24
  -2  -4   0 49366.9 2122.35  23
  -2   4   0 44581.9 1762.58   1
   2   4   0 42152.5 1662.59  21
  -2   4   0 43464.0 1906.11  21
   2   4   0 42819.3 1687.57   2
   2  -4   0 40856.0 1343.63   4
  -2   4  -1 52331.4 1296.91  25
  -2  -4   1 60999.9 2423.79  23
  -2   4  -1 58133.0 2079.50   1
  -2   4  -1 58223.4 2294.10  21
   2  -4  -1 53329.8 1668.13   4
   2   4   1 60158.0 2113.51  21
   2  -4  -1 57406.1 1987.90  22
   2   4   1 56648.8 1865.27   2
  -2   4  -1 54732.7 1644.34  24
   2   4   1 57899.8 2251.40  24
   2   4   2 14939.8 950.262   2
  -2   4  -2 13887.4 856.449  24
  -2   4  -2 13926.2 1214.67   1
   2   4   2 13864.8 1109.38  24
  -2   4  -2 14638.3 1396.40  21
   2   4   2 15843.8 1264.40  21
  -2   4  -2 15326.7 836.949  25
   2  -4  -2 14592.6 981.580   4
  -2  -4   2 15566.8 1425.72  23
   2  -4  -2 15145.7 1134.31  22
   2   4   3 158508. 3494.87  24
  -2   4  -3 168578. 3125.52  24
  -2  -4   3 170114. 4391.85  23
  -2   4  -3 162915. 2941.80  25
   2  -4  -3 168317. 3805.70  22
   2   4   3 160752. 2834.20   2
   2  -4  -3 160138. 3421.63   4
  -2   4  -3 166988. 3869.13   1
  -2  -4   4 173942. 4389.07  23
  -2   4  -4 168321. 3274.53   5
  -2   4  -4 167890. 3952.17   1
   2   4   4 167324. 2729.83   2
  -2   4  -4 172916. 3305.78  25
   2  -4  -4 173079. 3776.60   4
   2   4   4 165779. 3570.62  24
   2  -4  -4 170761. 3587.70  22
   2   4   5 11844.6 1014.88  24
  -2   4  -5 12357.0 998.612  25
  -2   4  -5 11641.6 941.291   5
  -2   4  -5 12669.8 1287.37   1
   2  -4  -5 13488.8 1253.06   4
   2   4   5 14280.5 1466.04  21
   2   4   5 11895.5 679.895   2
   2  -4  -5 11136.6 827.102  22
  -2  -4   5 12275.1 1415.23  23
   2   4   6 15020.3 1146.87  24
  -2   4  -6 15337.1 1193.58  25
  -2  -4   6 14458.2 1549.89  23
   2  -4  -6 15077.5 1364.73   4
   2   4   6 16850.8 1601.41  21
  -2   4  -6 14990.8 1355.94   1
  -2   4  -6 14023.8 1061.24   5
  -2   4  -6 15840.2 1525.51   3
  -2   4  -7 18532.4 1559.85   1
  -2   4  -7 16835.9 1229.50   5
  -2   4  -7 18138.8 1401.81  25
   2   4   7 19865.1 1360.84  24
   2  -4  -7 20462.1 1640.15   4
   2   4   7 21025.1 1777.98  21
  -2  -4   7 17450.9 1617.28  23
  -2   4  -7 17683.4 1604.80   3
  -2   4  -8 106445. 3973.26   3
  -2   4  -8 108582. 3226.09   5
  -2  -4   8 94212.2 3773.03  23
   2   4   8 109366. 3250.52  24
   2   4   8 121778. 4254.74  21
  -2   4  -8 108549. 3858.68   1
  -2   4  -8 112121. 3612.95  25
   2  -4  -8 108886. 3896.80   4
   2   4   9 2352.87 629.013  24
  -2   4  -9 1565.48 569.453   5
  -2  -4   9 1711.88 694.371  23
  -2   4  -9 1920.22 684.494   3
  -2   4  -9 3330.11 798.081  25
   2   4   9 2910.36 784.994  21
   2  -4  -9 1779.93 695.909   4
  -2   4 -10 55814.4 2605.56   5
  -2   4 -10 52466.6 3032.67   3
   2   4  10 55837.8 2534.22  24
  -2   4 -10 58745.8 2987.80  25
   2  -4 -10 58656.8 3253.99   4
   2   4  10 59226.9 3176.57  21
  -2   4 -11 4522.27 989.506  25
   2   4  11 3906.35 832.521  24
  -2  -4  11 2976.58 923.506  23
  -2   4 -11 3415.71 759.049   5
   2  -4 -11 3382.02 1039.19   4
   2   4  11 4225.45 975.388  21
  -2   4 -12 40121.3 2474.03   5
   2  -4 -12 45211.4 1778.60  15
   2  -4 -12 37528.5 2971.57   4
   2   4  12 38877.4 2275.17  24
   2   4  12 38057.5 2734.20  21
  -2   4 -12 38001.2 2706.20  25
  -2   4 -13 1697.60 580.666  16
  -2   4 -13 1478.64 684.911   5
  -2   4 -13 1153.00 862.917  25
  -2   4 -13 235.460 197.740   8
   2   4  13 1284.84 684.685  21
   2  -4 -13 1509.84 773.571   4
   2  -4 -13 1149.22 290.846   7
  -2   4 -13 613.411 382.815  18
   2  -4 -13 1144.71 310.699  13
   2  -4 -13 1136.89 413.267  15
  -2   4 -14 97198.6 4165.93   5
  -2   4 -14 85172.6 4383.37  25
   2  -4 -14 103559. 2869.79  15
   2  -4 -14 78693.2 2026.87  13
  -2   4 -14 60382.1 1670.51   8
  -2   4 -14 86605.2 3633.57  16
  -2   4 -14 68266.3 2494.38  18
   2  -4 -14 85051.7 2033.80   7
   2  -4 -14 90308.0 5055.86   4
   2   4  14 68088.2 3688.29  21
   2   4  15 9619.34 1451.83  21
   2  -4 -15 15444.5 936.863  13
  -2   4 -15 11377.1 778.025   8
  -2   4 -15 13201.5 1929.87  25
   2  -4 -15 13915.2 904.660   7
   2  -4 -15 15445.0 2241.32   4
   2  -4 -15 18213.7 1285.64  15
  -2   4 -15 11325.4 1112.53  18
  -2   4 -15 17333.8 1871.89   5
   2  -4 -16 5748.93 637.709  13
   2  -4 -16 7741.14 943.002  15
   2  -4 -16 6992.36 715.309   7
  -2   4 -16 5607.53 584.551   8
  -2   4 -16 4872.38 892.166  18
   2  -4 -17 6205.27 674.122   7
   2  -4 -17 6856.21 895.617  15
  -2   4 -17 3787.66 514.106   8
  -2   4 -17 6189.84 629.395  20
   2  -4 -17 4623.25 575.461  13
   2  -4 -18 18675.2 1376.75  15
   2  -4 -18 14969.6 918.484  13
   2  -4 -18 15808.7 1004.53   7
  -2   4 -18 16121.7 949.705  20
  -2   4 -19 2807.35 526.797  20
  -2   4 -19 2179.47 408.512   8
   2  -4 -19 2734.28 498.986   7
   2  -4 -20 18906.7 1082.02   7
  -2   4 -20 21673.8 1055.95  20
  -2   4 -21 8545.90 624.342   8
   2  -4 -21 12801.0 819.771  18
   2  -4 -21 13339.1 885.138   7
  -2   4 -21 15126.3 865.130  20
  -2   4 -21 6797.71 866.728  15
  -2   4 -22 6410.77 534.948  20
   2  -4 -22 7881.57 661.409   7
  -2   4 -22 3524.52 401.721   8
  -2   4 -22 3733.45 573.378  15
  -2   4 -23 178.717 210.887  15
   2  -4 -23 23.2426 287.073   7
   2   5 -23 12464.6 760.907  15
  -2  -5 -23 22900.5 1015.55  18
   2   5 -22 44.5618 369.214  20
  -2  -5 -22 430.325 353.754  18
   2   5 -22 348.340 399.755  15
   2   5 -21 3357.08 500.526  20
  -2  -5 -21 3671.55 573.814  18
   2   5 -21 1997.70 561.955  15
  -2  -5 -20 3114.47 555.135   8
   2   5 -20 2913.78 570.913  20
  -2  -5 -20 2476.75 569.155  18
  -2  -5 -19 4122.27 601.922   8
  -2  -5 -19 4495.93 631.198   7
   2   5 -19 4037.26 605.481  20
  -2  -5 -19 3988.73 626.738  18
  -2  -5 -18 4036.66 613.599   8
  -2  -5 -18 3238.03 585.370  18
  -2  -5 -18 3472.99 579.406   7
   2   5 -18 3577.28 620.713  20
  -2  -5 -17 6144.67 701.157   7
  -2  -5 -17 5792.17 686.635   8
   2   5 -17 5168.06 669.095  20
  -2  -5 -16 15759.2 1022.39   8
   2   5 -16 13955.6 959.516  20
  -2  -5 -16 14565.5 942.400   7
  -2  -5 -15 5309.43 1132.21  25
  -2  -5 -15 5732.65 586.451  13
  -2  -5 -15 7626.79 725.617   8
  -2  -5 -15 7181.83 678.065   7
   2  -5  15 6026.92 1266.42  22
   2   5 -15 6894.00 721.617  20
  -2   5  15 5603.92 1669.58  24
   2   5 -15 5611.55 1211.62   6
  -2  -5 -14 1566.42 319.320  13
  -2  -5 -14 1845.43 385.768   8
  -2   5  14 1357.49 896.541  23
  -2   5  14 2694.28 1148.57  24
  -2  -5 -14 1831.69 412.241   7
   2  -5  14 1168.68 657.905  22
   2   5 -14 1946.34 408.553  20
  -2  -5 -14 2604.73 846.224  25
   2   5 -14 1010.46 589.346   6
  -2  -5 -13 3759.21 413.454  13
   2   5 -13 2121.02 586.646   2
   2  -5  13 5239.22 1096.34  22
  -2  -5 -13 4437.70 901.255  25
  -2   5  13 3930.01 1321.73  24
  -2  -5 -13 3950.93 478.007   7
   2   5 -13 4132.03 511.036  20
   2   5 -13 4435.43 1092.28   6
  -2  -5 -13 4209.65 487.383   8
  -2  -5 -12 41177.8 1311.80   8
  -2   5  12 42399.7 3249.65  24
  -2  -5 -12 30468.9 1089.44  13
  -2  -5 -12 35028.9 1222.57   7
  -2  -5 -12 40416.8 2311.83   5
  -2  -5 -12 38925.5 2821.25   4
  -2  -5 -12 40698.5 2555.90  25
   2   5 -12 36956.7 2266.15   2
   2   5 -12 35025.8 1854.35  16
   2   5 -12 36101.0 1223.47  20
   2   5 -12 30612.6 2516.62   6
   2  -5  12 39507.8 2616.45  22
   2   5 -11 39178.3 2351.03   2
  -2  -5 -11 39645.7 2462.82  25
  -2   5  11 43721.1 3108.11  24
   2  -5  11 38706.5 2582.76  22
  -2  -5 -11 43281.2 2852.13   4
  -2  -5 -11 42462.9 2229.84   5
  -2  -5 -10 39796.3 2044.17   5
  -2  -5 -10 42265.7 2653.94   4
  -2   5  10 44989.0 2988.06  24
   2  -5  10 39785.5 2438.29  22
  -2  -5 -10 41481.7 2472.74  25
  -2   5  10 36464.1 1898.23  21
   2   5 -10 40061.0 2314.80   2
  -2  -5  -9 27353.0 1591.76   5
   2   5  -9 27127.5 1857.95   2
  -2   5   9 30117.2 2334.77  24
   2  -5   9 25769.1 1900.32  22
  -2  -5  -9 29477.8 2044.35  25
  -2  -5  -9 29104.5 2089.31   4
  -2   5   9 23446.0 1523.71  21
  -2  -5  -8 15412.8 1111.04   5
  -2   5   8 20751.6 1853.43  24
  -2  -5  -8 20297.3 1660.90  25
  -2  -5  -8 19936.0 1698.77   4
   2   5  -8 20157.0 1592.76   2
   2  -5   8 16574.7 1481.62  22
  -2   5   8 16464.3 1287.76  21
  -2  -5  -7 74254.6 2251.96   5
   2   5  -7 80228.6 2981.36   2
   2  -5   7 78707.3 2946.88  22
  -2  -5  -7 86043.3 3362.83   4
  -2   5   7 87756.8 3634.79  24
  -2   5   7 78191.0 2741.44  21
  -2  -5  -7 85885.6 3365.03  25
   2   5  -6 81656.8 2908.07   2
  -2  -5  -6 75381.4 2097.04   5
  -2  -5  -6 88461.6 3324.01   4
  -2   5   6 74491.7 2048.86   1
  -2  -5  -6 86160.7 3371.23  25
  -2   5   6 87102.0 3456.88  24
   2  -5   6 78993.0 2832.80  22
  -2   5   6 81221.4 2802.26  21
  -2  -5  -5 57647.7 1690.89   5
  -2   5   5 61222.0 1965.13   1
  -2   5   5 68079.9 2875.84  24
  -2  -5  -5 61887.1 2846.68  25
  -2  -5  -5 67860.1 2853.42   4
  -2   5   5 65454.9 2517.86  21
   2  -5   5 59155.7 2414.47  22
   2   5  -5 60260.3 2430.41   2
  -2   5   4 16414.3 1118.28   1
  -2   5   4 19539.3 1459.25  21
   2   5  -4 16528.1 1770.30  24
   2  -5   4 17560.4 1398.52  22
   2   5  -4 16455.8 980.372  21
  -2   5   4 18252.4 1460.96  24
   2   5  -4 16956.5 1394.80   2
  -2  -5  -4 19816.0 1640.49   4
  -2   5   3 57165.5 2337.79  24
  -2  -5  -3 61247.3 2686.54   4
   2   5  -3 50457.0 1693.68  21
   2   5  -3 54068.1 2243.35   2
  -2   5   3 55208.0 2284.63  21
  -2   5   3 51842.5 1936.46   1
  -2  -5  -3 58672.8 2435.91  23
   2  -5   3 54888.6 2248.06  22
   2   5  -3 61276.1 3135.43  24
  -2  -5  -2 23511.1 900.500   5
  -2  -5  -2 29210.0 1734.12  23
   2   5  -2 24492.5 1236.40  21
   2  -5   2 24493.0 1074.59   4
   2  -5   2 27861.7 1572.85  22
   2   5  -2 26320.8 1515.83   2
  -2   5   2 27517.5 1564.21  24
   2   5  -2 30147.6 2066.48  24
  -2   5   2 27131.3 1479.69   1
  -2   5   2 29449.9 1696.39  21
  -2  -5  -2 30331.2 1931.60   4
   2  -5   1 60439.8 2191.64  22
   2   5  -1 59814.1 2152.69   2
  -2   5   1 59662.4 2185.18   1
   2  -5   1 59326.6 1773.11   4
   2   5  -1 60872.6 2722.57  24
  -2  -5  -1 66458.3 2553.06  23
  -2   5   1 58187.4 2125.51  24
   2   5  -1 54445.5 1954.69  21
  -2   5   1 59761.3 2365.46  21
   2  -5   0 104557. 2794.62  22
  -2  -5   0 115131. 3411.09  23
   2   5   0 103204. 3366.21  24
  -2   5   0 103260. 2934.66   1
   2   5   0 102153. 2815.25  21
  -2   5   0 97662.4 2671.04  24
  -2   5   0 99847.5 3101.39  21
   2   5   0 104086. 2717.69   2
   2  -5   0 90867.9 2267.37   4
   2   5   1 64315.5 2381.80  21
   2  -5  -1 56609.0 1904.32   4
   2   5   1 60550.0 2510.89  24
  -2   5  -1 62282.1 2532.38  21
  -2  -5   1 67031.9 2674.52  23
  -2   5  -1 62914.7 2375.07   1
   2  -5  -1 62462.2 2168.45  22
   2   5   1 62285.0 2045.86   2
   2   5   2 29629.0 1701.35  21
  -2  -5   2 31616.9 1895.79  23
   2  -5  -2 27978.0 1429.98   4
   2   5   2 26288.5 1644.09  24
   2  -5  -2 30360.9 1565.13  22
  -2   5  -2 29158.8 1698.53   1
  -2   5  -2 30235.0 1906.34  21
   2   5   2 27695.9 1341.53   2
  -2   5  -3 48296.0 1696.13   5
  -2  -5   3 55844.6 2621.70  23
   2  -5  -3 49072.0 2042.41   4
  -2   5  -3 53876.4 2696.31  21
   2   5   3 49864.1 1654.40   2
  -2   5  -3 52481.5 2329.57   1
   2   5   3 48847.6 2170.98  24
   2  -5  -3 54021.1 2207.89  22
   2   5   3 57653.2 2563.33  21
  -2   5  -4 16031.1 1141.24  25
   2  -5  -4 16791.7 1213.27  22
  -2   5  -4 14829.7 1002.35   5
   2   5   4 14886.7 1247.43  24
  -2   5  -4 15074.4 1115.35  24
  -2  -5   4 15377.5 1534.63  23
   2  -5  -4 15448.3 1359.58   4
   2   5   4 17084.5 1589.94  21
  -2   5  -4 17134.3 1466.46   1
   2   5   4 14840.6 885.237   2
  -2   5  -5 54275.5 1927.35   5
   2   5   5 54967.2 2332.56  24
  -2   5  -5 59983.2 2599.19   1
   2   5   5 52304.1 1459.03   2
  -2   5  -5 56886.3 2216.02  25
  -2  -5   5 56773.8 2677.15  23
   2  -5  -5 55876.2 1943.13  22
   2   5   5 63295.7 2944.04  21
   2  -5  -5 57239.0 2431.72   4
  -2   5  -6 76081.9 3051.79   1
   2  -5  -6 73234.0 2952.26   4
  -2   5  -6 72281.5 2661.91  25
   2   5   6 78564.6 2857.12  24
  -2  -5   6 71049.2 3087.88  23
  -2   5  -6 69819.3 2312.28   5
  -2  -5   7 66812.6 3090.64  23
  -2   5  -7 72506.5 2508.19   5
  -2   5  -7 73636.9 2876.19  25
   2  -5  -7 78271.9 3196.28   4
  -2   5  -7 77460.8 3196.96   1
   2   5   7 86782.0 3671.71  21
  -2   5  -7 74375.9 3366.84   3
   2   5   7 77720.3 2908.73  24
  -2   5  -8 18986.0 1383.47   5
   2   5   8 22535.2 1976.42  21
  -2   5  -8 18203.5 1563.53  25
  -2  -5   8 15984.4 1620.49  23
   2  -5  -8 20253.4 1752.59   4
   2   5   8 20488.2 1560.34  24
  -2   5  -8 18445.6 1811.65   3
  -2   5  -8 18423.4 1681.85   1
  -2   5  -9 24403.9 1674.97   5
  -2   5  -9 25311.8 2036.24   1
   2  -5  -9 25035.6 2079.38   4
  -2   5  -9 25588.0 1953.21  25
   2   5   9 29197.8 2286.35  21
   2   5   9 25594.3 1807.65  24
  -2   5  -9 24722.3 2115.92   3
  -2   5 -10 39674.9 2740.58   3
  -2   5 -10 43925.2 2684.03  25
   2   5  10 44642.2 2415.96  24
   2  -5 -10 41611.9 2796.35   4
   2   5  10 44248.6 2859.01  21
  -2   5 -10 42256.1 2314.49   5
  -2   5 -11 41529.7 2422.67   5
   2  -5 -11 42324.9 3035.86   4
  -2   5 -11 43167.8 2832.83  25
   2   5  11 42010.9 2455.78  24
   2   5  11 44068.1 2950.72  21
   2  -5 -12 33854.8 1191.92   7
  -2   5 -12 40482.5 2514.42   5
  -2   5 -12 38804.5 2331.98  16
   2   5  12 38898.1 2421.07  24
   2  -5 -12 44080.1 1843.34  15
  -2   5 -12 36398.5 2750.79  25
   2  -5 -12 37459.8 1383.21  13
   2  -5 -12 36734.4 2998.04   4
   2   5  12 37158.0 2748.42  21
  -2   5 -13 2753.43 984.555  25
  -2   5 -13 4023.66 924.358  16
  -2   5 -13 5594.01 1105.91   5
   2  -5 -13 4352.02 513.560  13
   2   5  13 3368.62 961.485  21
  -2   5 -13 2128.69 335.373   8
   2  -5 -13 5726.07 749.327  15
   2  -5 -13 4081.87 1210.89   4
   2  -5 -13 3654.37 441.545   7
  -2   5 -14 1410.08 668.765  16
   2  -5 -14 1605.23 376.310  13
   2  -5 -14 2243.26 617.161  15
  -2   5 -14 2502.74 736.830   5
   2  -5 -14 1803.81 970.729   4
  -2   5 -14 2169.03 1015.16  25
   2   5  14 1203.69 731.850  21
  -2   5 -14 766.592 266.863   8
   2  -5 -14 1490.30 348.620   7
   2  -5 -15 9151.31 1017.46  15
  -2   5 -15 6482.41 1349.52  16
  -2   5 -15 7032.93 1056.82   5
   2  -5 -15 7544.28 725.927  13
  -2   5 -15 5395.50 580.114   8
   2  -5 -15 8434.65 736.908   7
   2   5  15 6623.37 1276.91  21
   2  -5 -16 11900.1 872.584  13
   2  -5 -16 12886.5 881.971   7
  -2   5 -16 12852.9 901.412  20
   2  -5 -17 5377.40 623.454  13
  -2   5 -17 6212.30 684.384  20
   2  -5 -17 6626.55 675.256   7
   2  -5 -18 3176.05 506.723  13
   2  -5 -18 3478.82 530.153   7
  -2   5 -18 4259.50 617.715  20
  -2   5 -19 2622.20 413.826   8
   2  -5 -19 3623.87 509.800  13
  -2   5 -19 4307.92 608.773  20
   2  -5 -19 3099.75 521.547   7
   2  -5 -20 2497.68 486.506   7
  -2   5 -20 2464.39 518.983  20
  -2   5 -20 1155.40 327.755   8
   2  -5 -21 3228.96 492.958   7
  -2   5 -21 3377.11 500.216  20
   2  -5 -21 3399.02 470.349  18
  -2   5 -22 260.091 357.710  15
   2  -5 -22 398.312 326.666   7
  -2   5 -22 816.642 335.915  20
   2  -5 -23 19851.4 867.434   7
   2   6 -23 1832.20 315.261  15
  -2  -6 -23 3575.24 454.833  18
   2   6 -22 5692.75 519.487  20
  -2  -6 -22 7170.12 661.258  18
   2   6 -21 9723.42 715.144  20
  -2  -6 -21 11248.0 824.126  18
   2   6 -20 10209.7 788.066  20
  -2  -6 -20 10890.9 871.878  18
  -2  -6 -19 12362.1 903.659   8
   2   6 -19 10581.1 858.524  20
  -2  -6 -19 11140.6 920.123  18
  -2  -6 -18 619.169 388.689   8
  -2  -6 -18 1280.18 472.730   7
   2   6 -18 771.819 504.288  20
  -2  -6 -17 810.902 276.684  13
  -2  -6 -17 790.795 368.874   8
   2   6 -17 1014.15 506.726  20
  -2  -6 -17 908.332 417.361   7
  -2  -6 -16 2467.44 403.246  13
  -2  -6 -16 3069.18 505.152   8
   2   6 -16 2229.89 559.508  20
  -2  -6 -16 2813.78 527.771   7
  -2  -6 -15 16348.6 877.512  13
  -2  -6 -15 17752.1 1032.93   8
  -2  -6 -15 16524.8 998.820   7
   2   6 -15 16139.8 1000.37  20
  -2  -6 -14 624.893 412.700   7
  -2  -6 -14 295.989 216.063  13
  -2  -6 -14 332.150 264.770   8
  -2   6  14-37.4350 899.509  24
   2   6 -14 247.180 346.797  20
   2  -6  14 1225.41 862.202  22
   2   6 -13 59069.9 2600.49  16
   2  -6  13 60125.8 3437.60  22
  -2  -6 -13 65909.2 1768.82   8
  -2  -6 -13 67081.6 3360.44  25
   2   6 -13 60293.1 3075.97   2
  -2   6  13 68550.8 4308.28  24
  -2  -6 -13 59149.4 1650.98   7
   2   6 -13 58663.3 1688.87  20
  -2  -6 -13 63391.1 1669.06  13
  -2  -6 -12 1617.90 546.440  25
   2   6 -12 1862.91 728.641   6
  -2  -6 -12 1095.29 283.250  13
  -2  -6 -12 1562.16 301.546   8
   2   6 -12 1800.03 427.381  11
   2  -6  12 1834.44 803.703  22
  -2  -6 -12 1633.53 346.820   7
  -2   6  12 1158.34 809.176  24
  -2  -6 -12-66.7900 402.250   4
   2   6 -12 1095.78 351.347  20
   2   6 -12 1137.83 426.806  16
   2   6 -11 4267.99 701.998  16
   2   6 -11 3109.36 666.477  28
  -2  -6 -11 4059.44 436.183  13
  -2   6  11 5718.81 1197.38  24
   2  -6  11 5373.07 1092.31  22
  -2  -6 -11 4311.11 461.390   7
   2   6 -11 3977.62 465.817  20
  -2  -6 -11 4578.86 1050.17   4
  -2  -6 -11 4738.43 860.060  25
   2   6 -11 2241.56 757.519   6
   2   6 -11 3210.17 780.808   2
   2   6 -10 737.719 548.276   6
  -2  -6 -10 3131.50 734.812  25
   2  -6  10 769.103 821.887  22
  -2   6  10 2574.87 796.245  24
   2   6 -10 1820.44 834.682   2
  -2   6  10 1205.66 532.915  21
  -2  -6 -10 2018.06 759.159   4
  -2  -6  -9 79379.9 3723.48   4
   2   6  -9 79358.0 3360.57   2
   2  -6   9 73883.8 3307.35  22
  -2   6   9 69302.6 2837.40  21
  -2  -6  -9 86856.0 3597.25  25
  -2   6   9 83023.8 4045.14  24
  -2   6   8 53744.4 3111.98  24
  -2  -6  -8 48514.9 2673.29  25
  -2  -6  -8 51577.1 2922.74   4
   2  -6   8 46071.4 2502.16  22
  -2   6   8 43352.6 2249.75  21
   2   6  -8 47377.0 2541.61   2
  -2  -6  -7 56513.7 2865.00  25
   2   6  -7 49351.5 2517.66   2
  -2   6   7 54411.6 2990.81  24
  -2  -6  -7 53711.5 2914.40   4
   2  -6   7 47873.5 2443.62  22
  -2   6   7 48465.1 2370.64  21
  -2  -6  -6 1796.88 709.013   4
  -2  -6  -6 1293.37 547.655  25
   2   6  -6 1519.37 844.455  24
  -2   6   6 1957.47 633.943  24
   2  -6   6 1430.57 656.687  22
  -2   6   6 1652.83 536.779  21
   2   6  -6 1217.53 577.858   2
  -2   6   6 1480.13 421.202   1
   2   6  -5 32472.6 1925.14   2
  -2  -6  -5 38808.5 2388.61   4
  -2   6   5 30616.3 1536.14   1
   2  -6   5 32713.0 1887.90  22
  -2   6   5 33585.2 1979.96  21
   2   6  -5 41501.7 3090.55  24
  -2   6   5 40045.8 2348.79  24
  -2   6   4 49916.9 2018.42   1
   2   6  -4 52412.9 2359.23   2
  -2  -6  -4 63638.1 2993.73   4
  -2   6   4 54718.2 2509.29  21
   2   6  -4 61403.5 3479.36  24
  -2   6   4 56038.2 2628.33  24
   2  -6   4 52964.9 2365.13  22
   2   6  -4 54506.7 2036.74  21
   2   6  -3 8525.33 1016.43   2
   2  -6   3 6907.48 660.505   4
   2   6  -3 7099.22 733.422  21
  -2  -6  -3 10266.6 1247.40   4
  -2  -6  -3 9698.76 1114.36  23
   2   6  -3 7656.80 1236.78  24
  -2   6   3 7082.97 959.977  21
   2  -6   3 7790.06 981.614  22
  -2   6   3 7602.17 879.863   1
  -2   6   3 7775.39 1033.53  24
   2  -6   2 148942. 3765.38  22
   2   6  -2 148384. 3697.94   2
  -2   6   2 148084. 4038.01  21
  -2   6   2 147639. 3585.84   1
  -2  -6  -2 157378. 4216.56  23
  -2  -6  -2 163659. 4719.37   4
   2   6  -2 157350. 4899.79  24
  -2   6   2 155376. 3978.13  24
   2  -6   2 128570. 2778.06   4
   2   6  -2 136023. 3284.49  21
   2   6  -1 89189.9 2834.91   2
  -2   6   1 93447.1 3014.69  24
   2  -6   1 92946.8 2456.05   4
   2   6  -1 96876.0 3710.00  24
  -2  -6  -1 100490. 3381.21  23
   2  -6   1 99839.9 3019.36  22
   2   6  -1 90536.8 2806.73  21
  -2   6   1 95187.5 3229.40  21
  -2   6   1 90673.3 2907.04   1
  -2  -6   0 3716.58 801.357  23
  -2   6   0 2549.14 668.725   1
   2  -6   0 2905.07 657.652   4
   2   6   0 4621.46 957.232  24
  -2   6   0 3141.98 607.922  24
   2   6   0 3343.07 688.253  21
   2   6   0 3233.38 779.109   2
  -2   6   0 2558.64 711.733  21
   2  -6   0 3279.05 702.368  22
   2   6   1 97759.8 2758.54   2
   2   6   1 100318. 3530.66  24
   2  -6  -1 93134.3 2694.62   4
  -2  -6   1 108103. 3540.70  23
  -2   6  -1 96248.4 3137.82   1
   2  -6  -1 96528.9 2852.77  22
   2   6   1 100590. 3207.64  21
  -2   6  -1 94159.0 3327.73  21
  -2   6  -1 96325.2 2975.79  24
   2   6   2 158065. 3309.68   2
   2  -6  -2 158239. 3638.15  22
   2  -6  -2 155101. 3603.28   4
  -2   6  -2 158647. 3862.70  24
   2   6   2 161783. 4368.73  24
  -2  -6   2 163301. 4396.18  23
  -2   6  -2 157536. 4071.42   1
  -2   6  -2 161278. 4469.94  21
   2   6   2 165294. 4251.93  21
   2   6   3 9692.48 840.329   2
  -2   6  -3 8600.87 706.827   5
  -2   6  -3 9599.92 1241.77  21
  -2   6  -3 10064.6 1045.78  24
  -2  -6   3 10003.4 1152.94  23
  -2   6  -3 9490.87 1101.54   1
   2   6   3 9831.48 1158.80  24
   2  -6  -3 8903.41 949.213  22
   2  -6  -3 8749.47 948.255   4
   2   6   3 8926.81 1122.96  21
  -2   6  -4 48241.3 1700.01   5
   2   6   4 51389.4 1684.77   2
   2  -6  -4 57006.5 2248.90  22
  -2   6  -4 51319.4 2342.49  24
   2  -6  -4 52348.3 2331.60   4
  -2  -6   4 51589.1 2598.17  23
  -2   6  -4 55042.9 2563.02   1
   2   6   4 57491.6 2813.51  21
   2   6   4 56416.3 2584.87  24
   2  -6  -5 31466.6 1914.17   4
  -2  -6   5 29486.9 2003.17  23
   2   6   5 33632.4 2052.50  24
  -2   6  -5 28539.3 1403.81   5
  -2   6  -5 32603.1 2052.93   1
   2  -6  -6 2427.41 694.997   4
  -2  -6   6 1855.08 680.582  23
  -2   6  -6 1711.12 615.107   1
   2   6   6 3418.87 822.353  24
   2   6   6 2252.17 697.070  21
  -2   6  -6 1389.42 401.343   5
  -2  -6   7 38312.0 2390.10  23
  -2   6  -7 45700.4 2591.42   1
   2   6   7 49959.9 2574.85  24
  -2   6  -7 45221.8 2001.89   5
   2  -6  -7 47263.6 2606.92   4
   2   6   7 53825.4 3037.97  21
  -2   6  -8 45442.0 2142.63   5
   2  -6  -8 45919.5 2717.26   4
   2   6   8 48004.9 2567.61  24
  -2   6  -8 47013.4 2765.79   1
   2   6   8 52670.0 3107.37  21
  -2   6  -8 47870.1 3021.41   3
  -2   6  -9 82747.0 3048.27   5
   2   6   9 86028.5 3501.37  24
   2  -6  -9 84520.1 3855.11   4
   2   6   9 90994.1 4165.31  21
  -2   6  -9 84017.9 4080.59   3
  -2   6  -9 81288.3 3763.64   1
   2   6  10 1733.54 681.072  24
  -2  -6  10 1054.69 659.017  23
   2  -6 -10 634.037 713.235   4
   2   6  10 1747.33 992.840  21
  -2   6 -10 1111.92 489.324   5
   2  -6 -11 3830.14 1085.31   4
  -2   6 -11 6067.74 996.347   5
   2  -6 -11 5816.47 558.710  13
   2   6  11 5365.27 1081.22  24
   2   6  11 4650.45 1097.77  21
  -2   6 -11 5306.20 914.138  16
   2   6  12 707.126 688.202  24
  -2   6 -12 891.858 407.942   5
   2  -6 -12 1353.05 286.945   7
   2  -6 -12 1457.28 332.586  13
   2  -6 -12 1426.13 773.745   4
   2   6  12 506.634 561.716  21
  -2   6 -12 224.797 504.969  16
  -2   6 -13 67522.1 3404.87  16
   2  -6 -13 64518.6 1889.14  13
   2  -6 -13 65734.3 4173.41   4
   2   6  13 57696.8 3536.74  21
   2  -6 -13 63691.9 1701.52   7
  -2   6 -13 68255.0 3339.73   5
   2   6  14-75.0441 574.478  21
  -2   6 -14-9.70269 698.762  16
   2  -6 -14 526.535 323.795  13
   2  -6 -14-773.671 942.186   4
   2  -6 -14 704.748 321.350   7
  -2   6 -15 16931.3 2057.86  16
   2  -6 -15 16108.8 1034.13  13
   2  -6 -15 17162.3 988.903   7
   2  -6 -16 2071.50 445.724  13
   2  -6 -16 2210.76 429.437   7
  -2   6 -16 2101.81 542.821  20
   2  -6 -17 695.864 378.146  13
  -2   6 -17 987.865 477.774  20
   2  -6 -17 470.699 327.222   7
   2  -6 -18 384.400 313.629  13
   2  -6 -18 662.632 348.525   7
  -2   6 -18 1094.70 500.531  20
   2  -6 -19 10535.9 792.923  13
   2  -6 -19 9719.23 782.729   7
  -2   6 -19 11803.3 878.441  20
   2  -6 -20 10368.2 755.434   7
  -2   6 -20 12459.3 839.697  20
   2  -6 -20 10448.8 725.154  13
   2  -6 -21 9798.48 696.968   7
  -2   6 -21 10657.1 733.926  20
   2  -6 -22 6106.02 528.129   7
  -2   6 -22 6507.78 535.208  20
  -2   6 -22 1412.70 374.043  15
   2  -6 -22 478.457 220.243  18
   2   7 -22 2960.51 440.787  20
   2   7 -22 1639.28 391.516  15
   2   7 -21 8677.16 663.590  20
  -2  -7 -21 11097.4 803.700  18
  -2  -7 -20 5569.50 654.522  18
   2   7 -20 4654.87 602.839  20
  -2  -7 -19 2001.01 503.106  18
   2   7 -19 1888.53 535.297  20
  -2  -7 -18 8156.44 599.390  13
   2   7 -18 7544.84 784.083  20
   2   7 -17 39132.1 1533.33  20
  -2  -7 -17 41074.3 1572.73   8
  -2  -7 -17 36417.8 1283.00  13
  -2  -7 -16 5083.64 594.113   8
  -2  -7 -16 5231.14 645.440   7
  -2  -7 -16 4448.87 500.846  13
   2   7 -16 4898.66 702.706  20
  -2  -7 -15 5876.85 634.597   8
  -2  -7 -15 6053.48 614.921  13
  -2  -7 -15 6419.08 679.231   7
   2   7 -15 6409.21 721.845  20
  -2  -7 -14 5064.64 578.348   8
  -2  -7 -14 4245.54 565.430   7
  -2  -7 -14 4255.10 533.918  13
   2   7 -14 4388.14 604.585  20
   2   7 -13 161.011 188.381   2
  -2  -7 -13 2109.78 395.639  13
   2   7 -13 2442.38 747.316  16
  -2   7  13 3572.70 1324.92  24
   2  -7  13 1885.47 930.222  22
   2   7 -13 2179.11 489.231  11
  -2  -7 -13 1918.11 441.013   7
   2   7 -13 1845.88 473.412  20
  -2  -7 -12 46806.5 3410.45   4
   2   7 -12 42674.2 2162.31  16
  -2  -7 -12 45048.6 1472.42  13
   2   7 -12 43800.5 2784.00   2
  -2  -7 -12 38355.8 1329.15   7
   2  -7  12 42122.2 3007.30  22
   2   7 -12 42269.9 1440.96  20
   2   7 -12 47585.1 1889.91  11
  -2   7  12 48084.9 3543.19  24
   2   7 -11 37330.9 2232.17  28
  -2  -7 -11 36949.4 1311.99  13
  -2  -7 -11 38186.1 2985.19   4
   2   7 -11 36514.8 2543.31   2
  -2  -7 -11 34627.8 2332.90  25
  -2  -7 -11 31717.6 1150.44   7
   2  -7  11 37913.2 2703.49  22
  -2  -7 -11 30174.9 1047.99  10
   2   7 -11 33824.0 1241.56  20
   2   7 -11 34117.2 1868.15  16
  -2   7  11 37875.9 3040.15  24
   2   7 -10 30465.2 1646.56  16
   2   7 -10 34521.8 2435.25   2
   2  -7  10 35554.5 2509.09  22
  -2  -7 -10 31948.3 1187.82  13
  -2  -7 -10 38307.6 2477.43  25
  -2  -7 -10 29227.5 1075.10   7
  -2   7  10 38116.8 2948.09  24
  -2  -7 -10 37160.2 2883.55   4
  -2   7  10 31712.3 2110.57  21
   2   7 -10 29844.5 1123.56  20
   2   7 -10 21809.0 1990.20   6
   2   7 -10 33110.8 2066.23  28
   2   7  -9 17624.1 1773.21   2
  -2  -7  -9 18452.9 2023.24   4
   2  -7   9 15442.4 1721.43  22
  -2   7   9 17911.7 1970.64  24
  -2   7   9 14504.8 1491.96  21
  -2  -7  -9 17066.9 1647.14  25
  -2  -7  -8 76947.2 3891.72   4
   2   7  -8 72989.8 3358.49   2
  -2  -7  -8 74722.0 3415.62  25
  -2   7   8 80006.8 3966.66  24
  -2   7   8 65124.1 2973.14  21
   2  -7   8 69804.1 3236.76  22
  -2  -7  -7 36398.9 2401.80  25
   2   7  -7 33920.8 2220.29   2
  -2  -7  -7 36741.8 2633.07   4
   2  -7   7 33302.9 2145.61  22
  -2   7   7 38331.1 2642.66  24
  -2   7   7 31195.7 2079.49  21
  -2  -7  -6 74633.8 3530.83  25
  -2  -7  -6 76586.5 3741.29   4
   2   7  -6 75197.1 4600.75  24
  -2   7   6 73881.8 3579.66  24
  -2   7   6 56663.6 2213.22   1
   2  -7   6 63050.0 2880.19  22
  -2   7   6 66820.4 3028.95  21
   2   7  -6 67626.1 3025.17   2
  -2   7   5 18259.9 1303.28   1
  -2  -7  -5 24394.7 2116.80   4
  -2   7   5 22309.1 1939.39  24
   2  -7   5 19961.2 1605.80  22
  -2   7   5 21987.2 1781.82  21
   2   7  -5 20198.0 1659.82   2
   2   7  -5 20965.8 2318.23  24
  -2   7   4 19884.5 1389.73   1
  -2   7   4 24021.2 1905.40  24
  -2  -7  -4 24771.5 2081.96   4
  -2   7   4 23161.8 1806.71  21
   2   7  -4 20264.1 1611.87   2
   2  -7   4 21007.0 1616.24  22
   2   7  -4 21582.7 2238.04  24
   2   7  -4 20386.0 1407.38  21
   2  -7   3 82843.5 2409.00   4
   2   7  -3 115616. 4749.85  24
  -2   7   3 114835. 3903.11  24
   2  -7   3 108513. 3501.34  22
  -2   7   3 97638.3 3102.80   1
   2   7  -3 98731.7 3073.12  21
  -2   7   3 112859. 3906.03  21
  -2  -7  -3 122522. 4461.54   4
   2   7  -3 109050. 3529.25   2
  -2  -7  -2 74398.8 3433.70   4
   2   7  -2 65453.0 3379.59  24
   2  -7   2 59640.1 2114.46   4
   2   7  -2 55613.4 2366.56  21
  -2   7   2 71072.3 2976.20  24
  -2  -7  -2 70142.2 3043.13  23
   2  -7   2 70624.6 2818.97  22
   2   7  -2 65236.4 2658.95   2
  -2   7   2 68688.3 3031.97  21
  -2   7   2 63387.8 2588.03   1
   2  -7   1 150486. 3956.28  22
  -2   7   1 136803. 3885.33   1
   2   7  -1 136374. 3804.39  21
   2   7  -1 146212. 4814.10  24
  -2  -7  -1 146578. 4343.18  23
   2  -7   1 130804. 3246.59   4
   2   7  -1 135522. 3731.87   2
  -2  -7  -1 156424. 4978.20   4
  -2   7   1 140689. 4308.53  21
  -2   7   1 144976. 4178.07  24
  -2  -7   0 33571.7 2139.37  23
  -2   7   0 34772.3 2014.52   1
  -2   7   0 34238.7 2153.41  21
   2   7   0 33198.9 1951.89  21
   2  -7   0 36178.6 1916.97  22
   2  -7   0 30419.2 1642.94   4
  -2   7   0 35040.0 2086.65  24
   2   7   0 35123.3 2362.85  24
   2   7   0 32545.5 1762.57   2
  -2   7  -1 138285. 4033.06  24
  -2   7  -1 133362. 3961.31   1
   2   7   1 140252. 4528.32  24
   2  -7  -1 127636. 3460.39   4
  -2  -7   1 140165. 4217.26  23
   2  -7  -1 136977. 3624.86  22
   2   7   1 142273. 4123.98  21
  -2   7  -1 134369. 4230.72  21
   2   7   1 133112. 3431.25   2
  -2   7  -2 66682.4 2867.74   1
  -2   7  -2 68830.9 3123.01  21
   2   7   2 62138.0 2234.64   2
  -2   7  -2 65294.0 2833.22  24
   2  -7  -2 71177.1 2606.56  22
   2   7   2 69203.5 3168.97  24
   2   7   2 67561.9 2974.61  21
  -2  -7   2 70121.1 3046.95  23
   2  -7  -2 64189.1 2537.16   4
   2  -7  -3 113734. 3353.36  22
   2   7   3 103096. 2736.56   2
  -2  -7   3 103240. 3710.70  23
  -2   7  -3 105054. 3677.68  24
   2   7   3 107749. 3921.33  24
   2   7   3 114908. 3984.34  21
   2  -7  -3 104733. 3377.71   4
  -2   7  -3 105279. 4084.31  21
  -2   7  -3 105313. 3668.37   1
   2   7   4 22232.0 1864.28  21
  -2   7  -4 21126.7 1714.98   1
   2   7   4 23167.2 1897.16  24
   2  -7  -4 19869.8 1554.54   4
  -2  -7   4 19367.4 1724.77  23
  -2   7  -4 19969.4 1944.64  21
   2  -7  -5 22151.4 1744.25   4
   2   7   5 20857.3 1820.66  24
  -2   7  -5 20499.8 1732.69   1
  -2  -7   5 19078.7 1717.83  23
   2   7   5 22239.9 1937.48  21
  -2   7  -6 65002.8 3129.94   1
   2  -7  -6 66890.7 3081.37   4
   2   7   6 73751.5 3618.80  21
   2   7   6 66556.6 3166.47  24
   2   7   7 39456.4 2766.78  21
  -2  -7   7 30740.9 2222.99  23
   2  -7  -7 34391.9 2349.21   4
   2   7   7 36919.2 2413.47  24
  -2   7  -7 33652.4 2331.62   1
   2   7   8 76985.2 3522.10  24
   2  -7  -8 75330.3 3623.28   4
  -2   7  -8 73741.4 3611.61   1
   2   7   8 83469.9 4114.88  21
  -2   7  -8 76652.9 3939.59   3
  -2  -7   9 9386.69 1382.71  23
   2   7   9 15861.2 1918.22  21
   2  -7  -9 14683.6 1742.80   4
  -2   7  -9 16220.0 1987.71   3
  -2   7  -9 15705.4 1826.36   1
   2   7   9 15241.6 1678.52  24
   2  -7 -10 35170.8 1346.93  13
   2  -7 -10 33778.5 2711.85   4
  -2   7 -10 35189.8 2717.60   1
   2   7  10 36066.3 2516.27  24
   2   7  10 35014.8 2825.46  21
   2  -7 -10 34333.1 1174.58  10
   2  -7 -11 35394.7 1207.51  10
   2   7  11 35588.5 2828.31  21
   2   7  11 35599.9 2565.58  24
  -2   7 -11 39416.3 2487.85  16
   2  -7 -11 37023.7 2893.37   4
   2  -7 -11 38616.0 1471.19  13
   2  -7 -12 44393.5 1370.77  10
   2  -7 -12 47366.6 1672.65  13
   2   7  12 43619.1 2849.41  24
   2  -7 -12 48612.4 3496.60   4
   2  -7 -12 43296.5 1344.91   7
   2   7  12 44999.2 3165.10  21
  -2   7 -12 48720.8 2963.76  16
   2  -7 -13 2513.93 404.223   7
   2   7  13 1462.26 977.269  24
   2  -7 -13 2647.45 470.421  13
  -2   7 -13 2428.61 921.098  16
   2  -7 -13 2435.96 1137.54   4
   2   7  13 2555.05 909.812  21
   2  -7 -14 4493.65 641.500  13
  -2   7 -14 5953.19 1371.99  16
   2  -7 -14 4748.88 538.332   7
  -2   7 -15 6370.63 1378.62  16
   2  -7 -15 6901.46 720.553  13
  -2   7 -15 6364.20 710.261  20
   2  -7 -15 5900.22 600.547   7
  -2   7 -16 4523.67 1206.49  16
   2  -7 -16 4526.77 553.169   7
   2  -7 -16 4833.47 620.271  13
  -2   7 -16 4871.82 656.727  20
   2  -7 -17 39580.3 1571.36  13
  -2   7 -17 42589.6 1593.40  20
   2  -7 -17 40376.8 1495.16   7
   2  -7 -18 7958.38 707.515   7
  -2   7 -18 8983.92 818.858  20
   2  -7 -18 7876.77 726.389  13
   2  -7 -19 1666.83 402.046  13
   2  -7 -19 1799.09 427.596   7
  -2   7 -19 1986.41 543.735  20
   2  -7 -20 4589.27 509.192  13
   2  -7 -20 4927.08 537.279   7
  -2   7 -20 6225.78 654.393  20
   2  -7 -21 8603.55 627.750   7
  -2   7 -21 9207.64 660.542  20
   2  -7 -22 4401.10 444.741   7
  -2   7 -22 3907.38 461.234  20
  -2  -8 -22 119.762 219.294  18
   2   8 -21-352.273 395.464  20
   2   8 -21-601.127 360.407  15
  -2  -8 -21 0.88955 304.677  18
   2   8 -20 1982.64 480.647  20
  -2  -8 -20 2556.51 467.245  18
  -2  -8 -19 6441.03 508.230  13
   2   8 -19 8089.17 733.824  20
  -2  -8 -19 9190.84 780.176  18
  -2  -8 -18 17292.9 866.763  13
   2   8 -18 18123.6 1087.46  20
  -2  -8 -17 7920.75 634.135  13
   2   8 -17 6966.79 773.338  20
  -2  -8 -16 3156.25 478.108  13
   2   8 -16 3422.76 621.685  20
  -2  -8 -15 17759.5 969.641  13
   2   8 -15 16676.7 1063.66  20
  -2  -8 -14 28571.8 1233.98  13
   2   8 -14 27163.3 1285.17  20
   2   8 -13 9563.22 1139.46  16
  -2  -8 -13 8904.47 774.061  13
   2   8 -13 9993.15 999.403  11
   2   8 -13 8728.20 794.557  20
   2   8 -12 7633.03 1040.49  16
   2   8 -12 5883.12 1086.28   2
  -2  -8 -12 7113.36 1484.03   4
   2  -8  12 6446.47 1413.90  22
  -2   8  12 9624.79 1591.08  24
  -2  -8 -12 7113.14 664.036  13
   2   8 -12 7067.54 813.204  11
  -2  -8 -12 6519.46 545.199  10
   2   8 -12 5915.23 733.058  20
   2   8 -11 9726.63 1401.97   2
   2   8 -11 8189.72 978.607  16
  -2   8  11 11345.9 1711.04  24
   2   8 -11 10579.4 1235.96  28
  -2  -8 -11 11281.1 781.900  13
  -2  -8 -11 11984.5 1932.48   4
   2  -8  11 11601.1 1632.45  22
  -2  -8 -11 10212.6 672.699  10
   2   8 -11 10017.1 753.551  20
   2   8 -10 68021.2 3017.73  28
  -2  -8 -10 64277.4 1760.34  13
  -2  -8 -10 71792.0 4223.28   4
   2   8 -10 67416.2 3541.97   2
  -2   8  10 70364.4 4167.04  24
   2  -8  10 42666.5 1511.76  12
   2  -8  10 64663.7 3523.55  22
  -2   8  10 54858.5 2915.00  21
  -2  -8 -10 60945.2 1572.88  10
   2   8 -10 59032.1 1628.57  20
   2   8 -10 57028.5 2366.23  16
  -2  -8  -9 5447.86 491.305  10
  -2   8   9 5547.72 987.447  21
   2   8  -9 4686.33 662.085  16
  -2  -8  -9 5307.01 534.456  13
  -2  -8  -9 5929.95 995.960  25
   2  -8   9 3750.90 475.239  12
   2   8  -9 8210.18 1060.49  28
  -2   8   9 6785.25 1329.35  24
   2   8  -9 5621.62 1115.71   2
   2  -8   9 6505.22 1182.20  22
   2   8  -9 4510.70 473.217  20
  -2  -8  -9 7327.24 1407.86   4
  -2  -8  -8 57155.6 1477.30  10
  -2   8   8 69543.6 3933.07  24
   2   8  -8 62046.0 3246.09   2
  -2  -8  -8 59172.4 1592.41  13
  -2  -8  -8 65944.0 3287.68  25
  -2  -8  -8 70498.1 4019.11   4
   2  -8   8 60609.8 3154.87  22
  -2   8   8 58184.2 3012.16  21
   2   8  -8 65961.8 2776.47  28
  -2  -8  -7 25593.9 2484.69   4
   2   8  -7 23230.3 2041.65   2
  -2  -8  -7 25389.0 2098.84  25
  -2   8   7 26219.8 2393.45  24
   2  -8   7 19854.6 1862.35  22
  -2   8   7 21726.5 1916.97  21
  -2   8   6 31260.7 1799.51   1
   2   8  -6 33429.5 2338.34   2
   2   8  -6 35211.9 3325.23  24
  -2  -8  -6 36684.4 2552.91  25
  -2   8   6 38808.4 2740.55  24
   2  -8   6 32854.9 2225.24  22
  -2   8   6 34082.8 2358.75  21
  -2  -8  -6 43359.2 3057.03   4
   2   8  -5 37793.3 3207.05  24
  -2  -8  -5 44268.2 2901.77  25
   2   8  -5 39385.0 2420.68   2
  -2   8   5 36135.0 1967.98   1
  -2   8   5 45419.5 2897.95  24
  -2  -8  -5 50411.5 3271.42   4
   2  -8   5 37973.0 2282.90  22
  -2   8   5 38965.6 2518.46  21
  -2   8   4 35497.0 2461.50  24
  -2  -8  -4 39845.7 2837.62   4
  -2   8   4 31562.3 2256.84  21
   2   8  -4 31030.6 2801.95  24
   2   8  -4 33744.0 2182.11   2
  -2   8   4 29596.4 1824.63   1
   2  -8   4 30342.6 2036.63  22
   2   8  -3 29330.1 2600.82  24
  -2   8   3 27722.3 1806.93   1
   2   8  -3 29585.8 1995.82   2
   2  -8   3 24103.4 1435.94   4
  -2   8   3 30083.0 2221.97  24
   2  -8   3 30652.9 2030.28  22
   2   8  -3 27315.6 1822.69  21
  -2  -8  -3 34242.0 2580.86   4
  -2   8   3 29859.0 2211.65  21
  -2   8   2 14549.7 1384.05   1
   2   8  -2 11605.1 1286.85  21
   2   8  -2 13893.1 1390.71   2
   2  -8   2 12691.1 1094.26   4
  -2  -8  -2 17301.4 1877.39   4
  -2   8   2 15011.1 1560.81  24
  -2   8   2 15145.2 1610.14  21
   2  -8   2 14660.4 1385.71  22
   2   8  -2 13854.5 1723.45  24
  -2   8   1 72962.0 3045.42   1
  -2  -8  -1 75435.4 3706.90   4
   2   8  -1 73797.0 2932.59   2
   2   8  -1 70734.3 3047.79  21
   2  -8   1 75923.9 2710.85   4
  -2   8   1 72353.1 3393.35  21
  -2  -8  -1 77286.4 3373.54  23
   2  -8   1 76999.3 3068.56  22
   2   8  -1 68131.3 3623.04  24
  -2   8   1 76820.7 3412.96  24
  -2   8   0 28906.5 2093.57  24
   2   8   0 28867.6 1833.95   2
   2  -8   0 29142.2 1739.17   4
  -2   8   0 28522.1 2014.25   1
   2   8   0 30592.4 2394.48  24
  -2  -8   0 34364.7 2538.58   4
   2  -8   0 31189.0 1902.07  22
   2   8   0 29986.3 2051.87  21
  -2  -8   0 30290.0 2167.95  23
  -2   8   0 30083.3 2192.11  21
   2   8   1 72232.8 2719.44   2
  -2   8  -1 70100.7 3243.65  24
   2   8   1 76792.4 3693.27  24
   2  -8  -1 72043.9 2815.04   4
  -2  -8   1 74953.1 3352.83  23
  -2   8  -1 71525.0 3364.62  21
  -2   8  -1 73502.6 3187.07   1
   2  -8  -1 76765.4 2875.62  22
   2   8   1 75676.1 3288.65  21
  -2   8  -2 16719.0 1607.28   1
   2  -8  -2 16668.5 1437.67   4
  -2   8  -2 17000.3 1603.63  24
   2   8   2 16980.4 1809.72  24
  -2  -8   2 16460.9 1579.65  23
   2   8   2 16067.8 1254.76   2
   2   8   2 18009.5 1682.08  21
  -2   8  -2 16626.5 1703.28  21
   2   8   3 29866.1 2316.32  24
   2   8   3 26545.8 1515.33   2
   2  -8  -3 28122.1 1934.31   4
  -2  -8   3 25313.5 2030.57  23
   2   8   3 30500.1 2265.37  21
  -2   8  -3 28249.4 2062.83   1
  -2   8  -3 27738.4 2244.41  21
   2   8   4 35826.5 2524.56  24
   2  -8  -4 33378.1 2187.06   4
  -2  -8   4 30046.3 2193.87  23
  -2   8  -4 34418.5 2309.46   1
  -2   8  -4 34664.7 2616.00  21
   2   8   4 37168.8 2568.16  21
  -2  -8   5 34790.7 2392.62  23
   2  -8  -5 41281.7 2483.07   4
   2   8   5 42562.4 2738.85  24
   2   8   5 44073.2 2859.95  21
  -2   8  -5 40659.7 2577.49   1
  -2   8  -6 34326.8 2443.61   1
   2   8   6 35346.2 2555.06  24
   2  -8  -6 37306.5 2462.87   4
   2   8   6 38246.1 2773.13  21
   2  -8  -7 20883.6 2052.84   4
   2   8   7 22989.4 2110.90  24
   2   8   7 25348.4 2457.54  21
  -2   8  -7 19755.9 1972.56   1
   2   8   8 65214.2 3853.32  21
   2  -8  -8 58842.0 1626.83  13
  -2   8  -8 56585.4 3278.08   1
   2   8   8 57965.1 3284.82  24
   2  -8  -8 60221.2 3386.78   4
   2  -8  -8 60060.8 1611.08  10
  -2   8  -8 59089.9 3587.06   3
  -2  -8   9 4758.07 1038.86  23
   2  -8  -9 6264.20 588.800  13
   2   8   9 5361.58 1170.01  24
  -2   8  -9 4852.02 1081.27   1
   2  -8  -9 5167.81 1153.71   4
   2   8   9 5639.61 1248.42  21
   2  -8  -9 6596.38 578.816  10
  -2   8 -10 59998.8 3632.08   1
   2  -8 -10 68846.9 1948.10  13
   2   8  10 69141.4 3658.04  24
   2  -8 -10 61978.7 3756.94   4
   2   8  10 71694.6 4101.05  21
   2  -8 -10 69329.3 1789.34  10
   2  -8 -11 12504.3 1773.22   4
   2  -8 -11 12428.2 872.217  13
   2   8  11 10829.5 1593.96  24
   2   8  11 11050.5 1671.30  21
  -2   8 -11 11150.3 1419.03  16
   2  -8 -11 12219.4 772.209  10
   2  -8 -12 7316.89 702.819  13
  -2   8 -12 6747.60 1231.17  16
   2   8  12 5750.89 1286.08  24
   2   8  12 7031.51 1417.46  21
   2  -8 -12 7728.08 1562.37   4
   2  -8 -12 7344.93 599.578  10
  -2   8 -13 10825.4 1660.63  16
   2  -8 -13 9244.92 683.954  10
   2  -8 -13 10517.3 859.855  13
  -2   8 -14 29063.3 2522.59  16
   2  -8 -14 27477.9 1371.80  13
  -2   8 -14 27825.5 1282.36  20
   2  -8 -15 19131.0 1131.29  13
  -2   8 -15 21187.7 2169.11  16
   2  -8 -15 17537.1 969.981   7
  -2   8 -15 17945.6 1071.16  20
   2  -8 -16 2905.09 535.886  13
   2  -8 -16 2413.68 438.172   7
  -2   8 -16 2596.73 573.922  20
  -2   8 -16 2310.41 971.348  16
  -2   8 -17 7090.50 768.180  20
   2  -8 -17 6477.91 666.764  13
   2  -8 -17 6927.35 671.967   7
   2  -8 -18 17517.3 1016.20  13
   2  -8 -18 17933.7 967.035   7
  -2   8 -18 19078.3 1078.84  20
   2  -8 -19 7688.37 646.878  13
   2  -8 -19 7354.66 619.812   7
  -2   8 -19 8628.82 746.868  20
   2  -8 -20 2026.12 360.461  13
   2  -8 -20 2016.10 378.694   7
  -2   8 -20 2206.01 471.941  20
   2  -8 -21-122.336 140.061  13
  -2   8 -21 218.268 333.641  20
   2   9 -21 1599.24 378.148  20
  -2  -9 -21 2055.31 355.253  18
   2   9 -20 11582.4 728.884  20
  -2  -9 -20 14803.9 826.635  18
   2   9 -19 728.904 413.862  20
  -2  -9 -19 1100.21 261.919  13
  -2  -9 -19 791.385 356.608  18
  -2  -9 -18 2908.98 402.484  13
   2   9 -18 2405.88 524.920  20
  -2  -9 -18 2692.96 482.888  18
  -2  -9 -17 466.259 307.343  13
   2   9 -17 623.679 537.004  20
   2   9 -16 7744.72 791.602  20
  -2  -9 -16 7642.02 664.285  13
  -2  -9 -15 49617.2 1629.52  13
   2   9 -15 47584.0 1677.70  20
   2   9 -14 11356.6 909.247  20
  -2  -9 -14 12200.0 868.560  13
   2   9 -14 12389.5 1079.73  11
  -2  -9 -13 20383.7 1085.48  13
   2   9 -13 18050.4 1522.75  16
   2   9 -13 19066.7 1335.97  11
  -2  -9 -13 16796.4 896.006  10
   2   9 -13 18496.2 1073.33  20
   2   9 -12 4966.67 864.264  16
  -2  -9 -12 4190.33 555.694  13
  -2  -9 -12 4098.09 500.202  10
   2   9 -12 3519.89 701.082  11
   2   9 -12 3776.17 607.633  20
   2  -9  11 396.161 338.881  12
   2   9 -11-4.35398 678.506  28
  -2  -9 -11 219.096 259.073  13
   2   9 -11 631.800 544.253  16
  -2   9  11-1362.51 617.191  24
   2   9 -11 142.134 428.116  20
  -2  -9 -11 564.543 365.275  10
   2   9 -10 160.722 370.590  28
   2  -9  10 1166.12 361.520  12
   2   9 -10 1147.18 563.090   2
  -2   9  10-1716.76 700.224  24
   2  -9  10 3877.55 1024.64  22
  -2   9  10-199.286 588.132  21
  -2  -9 -10 1993.96 696.008   4
   2   9 -10 1034.77 388.112  20
  -2  -9 -10 1600.08 335.506  10
  -2  -9 -10 1600.34 366.540  13
   2   9 -10 1440.44 511.702  16
  -2  -9  -9 55447.0 1647.50  13
   2   9  -9 55005.5 3311.65   2
  -2  -9  -9 66338.3 4217.68   4
  -2   9   9 57214.2 3785.01  24
  -2  -9  -9 51667.6 1631.76  12
   2  -9   9 37343.9 1492.20  12
   2  -9   9 54649.9 3258.77  22
  -2   9   9 48641.4 2931.46  21
  -2  -9  -9 53808.1 1574.46  10
   2   9  -9 49870.4 1482.79  20
   2   9  -9 58785.6 2747.74  28
   2   9  -9 48817.6 2090.73  16
   2   9  -8 6439.52 1152.38   2
  -2  -9  -8 7369.25 600.184  10
   2   9  -8 6402.20 733.802  16
  -2  -9  -8 6894.28 594.141  13
   2  -9   8 4485.86 565.943  12
  -2  -9  -8 6645.56 590.473  12
  -2   9   8 6564.53 1297.43  24
   2  -9   8 6940.62 1178.14  22
  -2   9   8 6019.18 1120.91  21
   2   9  -8 5970.42 518.391  20
  -2  -9  -8 6576.99 1367.49   4
   2   9  -8 7922.25 1049.41  28
   2   9  -7 12870.2 1623.83   2
  -2  -9  -7 11784.5 740.853  13
   2   9  -7 12881.7 823.446  27
  -2  -9  -7 16438.5 2076.14   4
  -2  -9  -7 13072.6 762.151  10
  -2   9   7 14031.5 1790.84  24
  -2  -9  -7 12794.5 783.641  12
   2  -9   7 12639.8 1494.05  22
  -2   9   7 10850.0 1460.72  21
   2   9  -7 10861.2 658.276  20
   2   9  -7 14025.2 1319.33  28
   2  -9   7 9121.01 765.297  12
  -2  -9  -6 6397.26 1105.39  25
   2   9  -6 6638.35 581.381  27
   2   9  -6 7938.93 982.447  28
   2  -9   6 6457.88 1125.28  22
   2   9  -6 7220.37 1514.17  24
  -2   9   6 5939.01 907.141   1
  -2  -9  -6 7170.18 585.302  12
  -2  -9  -6 6999.45 559.328  10
   2  -9   6 4909.31 565.912  12
  -2   9   6 6408.88 1156.55  21
  -2  -9  -6 8725.56 1568.57   4
  -2   9   6 6349.39 1267.87  24
  -2  -9  -6 6468.84 561.055  13
   2   9  -6 8069.07 1308.16   2
   2   9  -5 2015.17 791.730  24
  -2  -9  -5 2546.75 958.609   4
  -2  -9  -5 1947.49 307.328  10
   2  -9   5 2036.29 831.261  22
  -2  -9  -5 1991.62 635.688  25
  -2   9   5 1869.06 838.345  21
  -2   9   5 2795.43 810.355  24
  -2   9   5 2517.96 750.450   1
   2   9  -5 2269.33 852.179   2
   2   9  -4 26326.2 2700.82  24
   2   9  -4 25134.9 2155.25   2
  -2   9   4 22575.5 1745.62   1
  -2   9   4 28744.4 2429.59  24
   2  -9   4 25403.9 2051.54  22
  -2  -9  -4 29964.9 2752.85   4
  -2   9   4 27342.0 2330.28  21
  -2   9   3 10923.8 1465.05  24
  -2  -9  -3 10052.1 1645.30   4
   2   9  -3 8897.97 1339.26   2
   2  -9   3 8935.12 1192.19  22
   2   9  -3 7232.42 1135.26  21
  -2   9   3 8592.24 1413.68  21
  -2   9   3 9414.88 1218.44   1
   2   9  -3 7848.05 1505.24  24
  -2  -9  -2 47780.3 3243.03   4
   2   9  -2 43632.2 2548.48   2
   2   9  -2 40835.2 3131.82  24
   2  -9   2 32562.4 1849.36   4
   2  -9   2 44682.2 2524.81  22
  -2   9   2 40387.0 2404.59   1
   2   9  -2 43470.6 2593.07  21
  -2   9   2 42986.5 2864.86  21
  -2   9   2 44270.4 2881.15  24
  -2  -9  -1 33726.3 2703.92   4
  -2   9   1 31591.5 2175.39   1
   2   9  -1 34438.5 2179.98   2
   2  -9   1 29414.4 1830.46   4
   2   9  -1 33103.9 2319.53  21
   2   9  -1 28611.8 2519.87  24
   2  -9   1 34478.8 2171.44  22
  -2   9   1 33773.2 2549.70  21
  -2   9   1 30703.8 2398.67  24
  -2   9   0 118227. 4643.01  24
  -2   9   0 113697. 4213.74   1
   2   9   0 119924. 3860.58   2
  -2  -9   0 116867. 4880.27   4
   2  -9   0 121983. 3942.96  22
   2   9   0 111662. 4873.76  24
   2  -9   0 112938. 3667.38   4
   2   9   0 121424. 4450.05  21
  -2   9   0 118686. 4613.12  21
  -2  -9   1 34350.2 2721.58   4
   2   9   1 33637.0 2013.64   2
  -2  -9   1 30796.3 2257.62  23
   2   9   1 31922.5 2619.88  24
  -2   9  -1 32842.5 2417.95  24
  -2   9  -1 31411.3 2282.23   1
   2   9   1 35098.7 2461.46  21
   2  -9  -1 32531.5 2069.79   4
  -2   9  -1 32058.4 2466.32  21
   2   9   2 38250.6 2027.93   2
   2  -9  -2 37513.6 2298.32   4
   2   9   2 40135.6 2946.06  24
  -2   9  -2 37828.5 2562.35   1
  -2  -9   2 37355.4 2580.86  23
   2   9   2 40742.3 2717.77  21
  -2   9  -2 37464.6 2713.23  21
  -2  -9   2 39072.2 2899.30   4
  -2   9  -3 7933.39 1397.55  21
   2   9   3 10633.8 1613.86  24
   2  -9  -3 9078.58 1202.99   4
  -2   9  -3 10050.0 1487.88   1
   2   9   3 9008.45 1433.29  21
  -2  -9   3 8574.28 1379.08  23
   2   9   4 24517.3 2322.53  24
   2   9   4 25156.1 2344.65  21
  -2  -9   4 22662.4 2050.07  23
   2  -9  -4 24942.8 2061.76   4
  -2   9  -4 21245.8 2325.37  21
  -2   9  -4 24984.1 2207.43   1
  -2   9  -5 2951.70 936.236   1
   2  -9  -5 2425.81 370.616  10
  -2  -9   5 1225.11 843.810  23
   2   9   5 3501.88 981.992  21
   2  -9  -5 2408.55 864.969   4
   2   9   5 2083.06 857.038  24
  -2   9  -6 8054.56 1314.57   1
  -2  -9   6 4353.13 977.194  23
   2   9   6 7431.94 1383.80  24
   2   9   6 7181.40 860.783  28
   2  -9  -6 7432.10 1241.76   4
   2   9   6 8637.92 1456.11  21
   2  -9  -6 7599.50 620.184  10
  -2   9  -7 11888.9 638.029  27
  -2   9  -7 11298.8 1489.22   1
   2  -9  -7 13372.6 786.036  13
   2   9   7 14892.4 1978.32  21
   2   9   7 13586.4 1764.86  24
   2  -9  -7 13558.5 1713.18   4
   2  -9  -7 14443.9 837.768  10
  -2   9  -8 5971.97 462.027  27
   2  -9  -8 5840.76 583.015  13
   2  -9  -8 7020.77 618.881  10
  -2  -9   8 2727.76 811.460  23
   2   9   8 6963.44 1373.36  21
   2  -9  -8 5764.50 1224.23   4
  -2   9  -8 3574.73 953.723   1
  -2   9  -8 6295.50 1227.37   3
   2   9   8 5806.52 1258.13  24
   2  -9  -9 57407.2 1786.44  13
   2   9   9 54388.1 3397.15  24
   2  -9  -9 57373.1 3606.10   4
   2   9   9 61758.7 3929.25  21
  -2   9  -9 52307.3 3359.61   1
   2  -9  -9 59890.1 1746.43  10
   2  -9 -10 1430.40 390.620  13
   2   9  10 627.924 739.051  24
   2   9  10 1418.85 730.376  21
   2  -9 -10 744.220 570.427   4
   2  -9 -10 1224.65 339.574  10
  -2   9 -10 2004.50 760.984   1
   2  -9 -11 546.425 365.981  10
  -2   9 -11 196.283 641.220  16
   2  -9 -11 281.383 279.701  13
  -2   9 -12 4639.58 1145.94  16
  -2   9 -12 4448.80 642.677  20
   2  -9 -12 5079.06 633.321  13
   2  -9 -12 4937.67 555.653  10
  -2   9 -13 20975.0 2052.92  16
  -2   9 -13 20229.3 1076.74  20
   2  -9 -13 20248.3 1001.42  10
   2  -9 -13 23210.2 1284.89  13
   2  -9 -14 13358.4 1008.09  13
  -2   9 -14 14134.8 1772.29  16
  -2   9 -14 12405.1 896.789  20
   2  -9 -14 12281.7 764.314  10
  -2   9 -15 44522.3 2987.60  16
  -2   9 -15 46637.4 1621.14  20
  -2   9 -16 7280.29 1325.78  16
   2  -9 -16 9199.01 813.458  13
  -2   9 -16 8305.63 779.799  20
  -2  -9  17 381.211 365.034  26
   2  -9 -17 345.937 349.996  13
  -2   9 -17 428.097 500.595  20
  -2  -9  18 1026.29 342.097  26
   2  -9 -18 1842.07 412.367  13
  -2   9 -18 2335.26 509.580  20
   2  -9 -19 544.732 264.585  13
  -2   9 -19 515.023 400.224  20
   2  -9 -20 11534.2 664.421  13
  -2   9 -20 12313.0 729.275  20
  -2   9 -21 2236.35 371.487  20
   2  -9 -21 2170.04 370.584  18
   2  10 -20 2211.60 382.911  20
  -2 -10 -20 3285.48 398.317  18
  -2 -10 -19 3544.90 381.003  13
   2  10 -19 3990.40 505.650  20
  -2 -10 -19 4513.41 486.567  18
   2  10 -18 1525.11 467.362  20
  -2 -10 -18 1829.83 340.710  13
  -2 -10 -18 1815.60 391.220  18
  -2 -10 -17 1808.40 361.182  13
   2  10 -17 1167.76 486.275  20
  -2 -10 -16 32114.6 1273.29  13
   2  10 -16 30857.5 1331.31  20
  -2 -10 -15 3299.90 481.458  13
   2  10 -15 2704.76 597.247  20
   2  10 -14 11839.1 1046.47  11
   2  10 -14 10545.0 850.601  20
  -2 -10 -14 12698.8 867.106  13
   2  10 -13 823.773 460.801  11
  -2 -10 -13 755.485 280.927  10
   2  10 -13 852.694 447.536  20
  -2 -10 -13 931.851 370.246  13
   2  10 -13 873.193 477.114  16
  -2 -10 -12 19744.7 1109.27  13
   2  10 -12 20422.7 1530.25  16
   2  10 -12 20465.1 1351.51  11
  -2 -10 -12 20978.0 1050.59  10
   2  10 -12 18727.6 1038.14  20
   2  10 -11 7438.27 945.915  16
   2 -10  11 4950.58 612.168  12
   2  10 -11 7457.29 694.144  20
  -2 -10 -11 8367.70 699.949  10
  -2 -10 -11 7333.59 693.990  13
   2  10 -11 6588.90 1067.62  28
   2  10 -10 27569.4 1169.56  20
   2  10 -10 27621.2 1720.89  16
   2  10 -10 29641.0 2049.75  28
  -2 -10 -10 31267.6 1296.20  10
  -2 -10 -10 30979.3 1298.14  13
   2  10  -9 2645.28 762.854  28
  -2 -10  -9 1900.57 378.048  13
   2  10  -9 1892.51 559.058  16
   2 -10   9 1286.90 455.951  12
  -2  10   9 1046.13 630.320  21
  -2 -10  -9 1878.79 1007.30   4
   2  10  -9 1479.27 447.611  20
  -2 -10  -9 1929.16 430.220  10
  -2 -10  -9 1675.38 378.494  12
  -2 -10  -8 19623.1 1011.20  13
   2  10  -8 19362.0 1636.31  28
   2  10  -8 16056.1 1221.46  16
  -2 -10  -8 25257.7 2731.78   4
  -2 -10  -8 18789.4 988.279  10
   2  10  -8 17805.8 1993.54   2
  -2 -10  -8 19902.0 1064.20  12
   2 -10   8 19883.1 2015.14  22
   2 -10   8 13599.4 968.300  12
  -2  10   8 16615.7 1831.47  21
   2  10  -8 16747.3 870.501  20
  -2  10   8 20009.2 2335.07  24
   2  10  -7 43661.9 2388.19  28
  -2 -10  -7 42043.8 1434.82  13
   2  10  -7 44826.0 1585.02  27
   2  10  -7 46304.4 3128.78   2
  -2 -10  -7 53365.0 3881.94   4
  -2 -10  -7 47112.3 1594.33  12
  -2  10   7 54888.5 3787.91  24
   2 -10   7 43525.5 2844.89  22
   2 -10   7 34692.2 1488.47  12
  -2 -10  -7 46467.5 1522.39  10
  -2  10   7 40502.2 2856.43  21
   2  10  -7 37713.0 1217.84  20
  -2  10   7 40931.6 1190.63  27
   2  10  -6 7796.52 1338.57   2
   2  10  -6 7847.52 1054.47  28
  -2 -10  -6 7513.86 621.463  13
  -2  10   6 7709.35 535.779  27
  -2  10   6 8675.84 1520.65  24
   2  10  -6 4780.19 1400.88  24
   2  10  -6 7413.11 687.145  27
  -2 -10  -6 7948.20 669.774  12
   2 -10   6 7048.97 698.300  12
   2 -10   6 6305.68 1172.49  22
  -2  10   6 8411.52 1418.37  21
  -2 -10  -6 8451.85 657.436  10
  -2 -10  -6 9220.85 1679.60   4
  -2  10   5 62.9609 171.323  27
   2  10  -5 400.643 585.245   2
  -2  10   5-929.277 450.840   1
   2  10  -5-103.090 227.594  27
  -2 -10  -5 561.029 723.869   4
  -2 -10  -5 192.013 201.104  12
  -2 -10  -5 16.0878 205.346  13
  -2  10   5-1296.09 666.630  24
   2 -10   5 277.438 284.540  12
   2 -10   5 577.085 531.666  22
  -2  10   5 257.596 470.074  21
   2  10  -5 355.818 409.784  28
  -2 -10  -5 334.813 204.261  10
   2  10  -5-145.381 423.760  24
   2  10  -4 98725.7 3360.48  28
   2  10  -4 98856.9 2184.01  27
  -2 -10  -4 85452.0 1941.52  13
  -2 -10  -4 111784. 5400.75   4
  -2  10   4 80559.6 3431.69   1
   2  10  -4 79320.6 4975.94  24
  -2  10   4 106609. 4944.57  24
  -2 -10  -4 97803.8 2186.74  12
  -2  10   4 82399.6 1685.58  27
   2 -10   4 90636.2 3809.68  22
  -2 -10  -4 89000.6 1986.21  10
   2 -10   4 93441.9 2387.07  12
   2  10  -4 90555.1 4057.97   2
  -2  10   4 94618.0 4457.18  21
   2  10  -3 2465.94 643.018  28
   2  10  -3 1759.13 736.258   2
   2  10  -3 2937.87 993.798  24
   2  10  -3 1035.92 344.060  27
  -2 -10  -3 1848.19 363.202  12
   2 -10   3 1689.49 590.213  22
  -2 -10  -3 1157.17 296.407  13
  -2  10   3 73.3300 227.366  24
   2 -10   3 1282.43 376.134  12
  -2  10   3 1711.12 603.955   1
  -2  10   3 3028.59 1003.21  21
  -2 -10  -3 861.335 756.913   4
  -2 -10  -3 1676.79 341.924  10
  -2  10   3 1523.82 266.121  27
  -2 -10  -2 16634.8 837.402  10
   2  10  -2 21202.1 1507.95  28
  -2 -10  -2 19745.9 1006.88  12
   2  10  -2 15430.3 961.484  27
   2  10  -2 17024.9 1767.77   2
   2 -10   2 18349.2 1646.45  22
   2  10  -2 15878.3 2141.33  24
  -2 -10  -2 20984.1 2313.80   4
   2 -10   2 23033.4 1257.88  12
   2  10  -2 18005.4 1816.66  21
  -2  10   2 19288.5 2092.56  21
  -2  10   2 18632.5 1754.01   1
  -2  10   2 15626.3 752.676  27
  -2  10   2 20107.1 2112.39  24
   2  10  -1 25395.0 1217.22  27
  -2 -10  -1 32706.8 2827.88   4
  -2  10   1 27603.2 989.215  27
   2 -10   1 40280.5 1574.20  12
  -2  10   1 30576.1 2302.26   1
   2  10  -1 29399.2 1738.34  28
  -2  10   1 28547.2 2507.60  24
   2  10  -1 32238.0 2264.50   2
   2 -10   1 24702.0 1792.58   4
  -2 -10  -1 34072.1 1293.97  12
   2  10  -1 27946.8 2731.55  24
   2  10  -1 27418.6 2375.24  21
  -2  10   1 30800.6 2626.46  21
  -2 -10  -1 29132.4 1086.88  10
  -2 -10   0 11464.5 697.214  10
   2  10   0 12544.0 1805.81  24
  -2 -10   0 14664.3 852.729  12
   2  10   0 12444.4 1162.67  28
  -2 -10   0 15323.4 1976.59   4
   2  10   0 10326.4 803.917  27
  -2 -10   0 14508.3 941.157  26
   2  10   0 12163.1 1403.83   2
   2 -10   0 10991.9 1339.12   4
  -2  10   0 14833.7 1839.81  24
  -2  10   0 11772.5 1479.98   1
  -2  10   0 11810.1 666.206  27
   2  10   0 13465.1 1663.62  21
  -2  10   0 14700.9 1829.01  21
   2 -10   0 17010.9 1024.30  12
  -2 -10   1 29917.0 1326.60  26
   2  10   1 28754.5 1142.42  27
  -2  10  -1 26638.4 997.267  27
   2  10   1 28001.2 1703.63  28
  -2 -10   1 28015.9 2648.94   4
   2 -10  -1 28416.8 2060.02   4
   2  10   1 28685.9 2678.52  24
   2  10   1 28748.8 1971.71   2
  -2 -10   1 33301.5 1244.03  12
   2 -10  -1 36372.3 1470.18  12
   2  10   1 32957.9 2595.17  21
  -2  10  -1 30538.5 2597.16  21
  -2  10  -1 26763.0 2279.50   1
   2 -10  -1 27738.3 1055.72  10
   2  10   2 20312.4 951.939  27
  -2 -10   2 17742.1 2118.56   4
  -2  10  -2 19744.9 860.842  27
   2  10   2 20233.2 2356.18  24
   2 -10  -2 19741.9 1825.34   4
  -2 -10   2 21898.2 1143.83  26
   2 -10  -2 23749.6 1170.61  12
  -2  10  -2 19031.6 2133.64  21
  -2  10  -2 18505.2 1970.44   1
   2 -10  -2 18871.8 900.897  10
   2  10   2 19005.6 1413.03  28
   2  10   2 20151.1 2091.88  21
  -2 -10   2 21725.5 1027.96  12
  -2  10  -3 1609.98 284.523  27
   2  10   3 1744.66 351.105  27
  -2 -10   3 1885.98 406.980  26
  -2  10  -3 1453.77 814.719  21
   2  10   3 1097.81 927.713  24
   2 -10  -3 1707.95 385.604  12
  -2 -10   3 1181.50 317.119  12
  -2 -10   3 1234.08 735.886   4
   2  10   3 1552.39 768.168  21
   2 -10  -3 708.667 591.253   4
   2 -10  -3 1303.74 303.144  10
   2  10   3 1330.99 519.669  28
  -2  10  -3 604.759 638.507   1
  -2  10  -4 85615.6 1797.58  27
   2  10   4 78732.4 1913.27  27
  -2 -10   4 74083.2 3707.09  23
  -2 -10   4 81192.2 4424.90   4
   2  10   4 95363.5 4775.14  24
   2 -10  -4 97152.2 4155.08   4
  -2  10  -4 97913.9 4471.42   1
   2 -10  -4 94458.8 2166.80  12
   2  10   4 92863.1 3113.80  28
  -2 -10   4 94996.8 2065.45  12
   2  10   4 100113. 4754.93  21
   2 -10  -4 92225.5 2016.17  10
   2  10   5-809.558 761.649  24
  -2  10  -5 190.356 154.535  27
  -2  10  -5 1025.45 659.872   1
  -2 -10   5-1365.68 721.232  23
   2  10   5 319.126 683.449  21
   2 -10  -5-405.710 513.881   4
   2 -10  -5 363.509 203.122  13
  -2 -10   5-82.8334 232.919  12
   2 -10  -5 309.446 234.731  10
   2  10   5-172.177 424.332  28
   2 -10  -5-107.994 241.907  12
  -2  10  -6 6234.40 524.296  27
   2  10   6 5545.12 911.070  28
  -2  10  -6 6928.95 1309.56   1
   2 -10  -6 6696.54 1242.25   4
   2  10   6 6024.84 1319.52  24
   2  10   6 7155.77 1410.10  21
  -2 -10   6 2594.56 876.844  23
   2 -10  -6 6626.59 565.109  13
   2 -10  -6 7385.63 642.405  10
  -2 -10   6 6594.54 557.088  12
   2  10   7 43749.7 2207.28  28
  -2  10  -7 43517.7 1306.42  27
   2  10   7 43298.8 3240.64  24
   2 -10  -7 49922.3 1636.91  10
   2 -10  -7 48829.0 3277.79   4
  -2  10  -7 41582.8 2994.92   1
   2  10   7 55510.7 3792.81  21
   2 -10  -7 46527.0 1506.35  13
  -2 -10   7 38741.8 1275.57  12
   2 -10  -8 19541.4 1030.58  13
   2  10   8 17340.6 1419.84  28
  -2  10  -8 18175.9 1984.40   1
  -2  10  -8 17198.6 850.727  27
   2  10   8 17388.1 2127.11  24
   2 -10  -8 18088.8 2096.95   4
   2 -10  -8 20322.4 1068.85  10
   2  10   8 21077.4 2364.53  21
   2 -10  -9 1940.27 442.788  10
   2  10   9 1602.00 709.916  28
   2 -10  -9 2331.11 483.555  13
   2  10   9 1472.96 847.401  24
  -2  10  -9 273.416 599.536   1
  -2  10 -10 29736.1 1189.46  20
   2 -10 -10 32220.9 1354.60  10
   2 -10 -10 32682.2 1459.91  13
   2 -10 -11 9961.71 845.376  13
  -2  10 -11 9162.49 726.675  20
   2 -10 -11 10315.8 788.625  10
  -2  10 -11 9303.58 1392.10  16
  -2  10 -12 15714.3 1732.66  16
   2  10  12 13384.3 1318.21  28
   2 -10 -12 20906.3 1213.72  13
  -2  10 -12 17676.9 983.852  20
   2 -10 -12 17897.9 987.806  10
   2  10  13 1098.43 547.541  28
  -2  10 -13 680.217 727.530  16
   2 -10 -13 1314.38 436.288  13
  -2  10 -13 808.134 395.910  20
   2 -10 -13 1000.94 319.567  10
   2  10  14 6622.99 940.061  28
   2 -10 -14 13452.3 985.788  13
  -2  10 -14 9418.90 1462.02  16
   2 -10 -14 11930.1 771.079  10
  -2  10 -14 10158.9 805.088  20
   2  10  15 2092.40 601.791  28
  -2  10 -15 2092.83 879.842  16
  -2  10 -15 2780.03 578.906  20
   2 -10 -15 2512.38 535.585  13
  -2 -10  16 22598.0 1159.01  26
   2  10  16 15713.8 1182.04  28
  -2  10 -16 25935.8 2122.55  16
  -2  10 -16 31506.6 1290.51  20
   2 -10 -16 35324.6 1451.83  13
  -2 -10  17 1126.10 371.382  26
   2  10  17 893.684 388.920  28
  -2  10 -17 1749.45 500.218  20
   2 -10 -17 1655.64 396.437  13
  -2 -10  18 1035.73 318.902  26
   2 -10 -18 1704.47 374.379  13
  -2  10 -18 1773.69 443.250  20
  -2  10 -19 4094.30 490.471  20
   2 -10 -19 3592.79 426.239  13
   2 -10 -20 2819.34 345.186  13
  -2  10 -20 2885.80 412.651  20
   2  11 -19 920.340 342.153  20
  -2 -11 -19 1889.57 302.310  18
   2  11 -18 6470.85 556.322  20
  -2 -11 -18 7249.50 543.009  13
  -2 -11 -18 7686.21 544.000  18
   2  11 -17 4107.79 531.781  20
  -2 -11 -17 4416.95 492.366  13
  -2 -11 -17 4310.60 473.011  18
  -2 -11 -16 654.268 305.137  13
   2  11 -16 397.779 412.003  20
   2  11 -15 12838.8 884.922  20
  -2 -11 -15 15629.8 916.783  13
   2  11 -15 13089.0 1029.00  11
   2  11 -14 22707.6 1376.39  11
   2  11 -14 20857.8 1081.30  20
  -2 -11 -14 22885.0 1146.76  13
   2  11 -13 12874.7 1197.24  16
  -2 -11 -13 15208.0 947.619  13
   2  11 -13 13167.6 1119.34  11
   2  11 -13 12015.5 848.016  20
  -2 -11 -12 934.082 380.574  13
  -2 -11 -12 336.927 266.804  10
   2  11 -12 148.253 357.266  11
   2  11 -12 398.142 366.880  20
   2  11 -12 1128.87 512.796  16
   2  11 -11 7918.57 1085.05  28
   2  11 -11 9295.16 1022.91  16
  -2 -11 -11 9216.06 750.966  13
   2  11 -11 8088.63 695.958  20
  -2 -11 -11 9455.40 767.410  10
   2  11 -10 5427.70 806.631  16
   2 -11  10 4075.24 575.487  12
  -2 -11 -10 6261.19 652.181  10
   2  11 -10 4905.77 551.246  20
  -2 -11 -10 6266.66 649.604  13
   2  11 -10 5414.42 972.754  28
   2  11  -9 619.679 467.312  16
  -2 -11  -9 1545.06 377.070  13
  -2 -11  -9 1983.48 493.695  12
   2 -11   9 1061.22 411.125  12
   2  11  -9 1648.02 682.630  28
   2  11  -9 903.330 405.294  20
  -2 -11  -9 1749.97 417.730  10
  -2 -11  -8 11259.9 840.308  13
   2  11  -8 9422.86 984.388  16
  -2 -11  -8 12797.1 937.888  12
   2 -11   8 9260.44 842.751  12
  -2 -11  -8 12535.9 892.860  10
   2  11  -8 12130.6 1391.67  28
   2  11  -7 36119.5 2258.51  28
   2  11  -7 33815.9 1478.58  27
   2  11  -7 30513.5 1647.45  16
  -2 -11  -7 33409.8 1341.28  13
  -2 -11  -7 37667.8 1531.09  12
  -2  11   7 36124.1 3189.06  24
   2 -11   7 28469.8 1441.45  12
  -2 -11  -7 35226.6 1409.93  10
  -2  11   7 31268.9 1105.82  27
   2  11  -6 1187.91 382.044  27
   2  11  -6 688.153 573.070  28
   2 -11   6 529.725 499.139  22
  -2  11   6 657.209 243.373  27
   2  11  -6 178.043 772.217   2
  -2 -11  -6 733.314 364.122  13
   2  11  -6 295.578 680.602  24
  -2  11   6 503.267 461.590  24
  -2 -11  -6 1027.93 309.391  12
   2 -11   6 551.041 449.040  12
  -2  11   6 2211.56 849.797  21
  -2 -11  -6 1299.66 924.380   4
  -2 -11  -6 1001.64 326.660  10
  -2 -11  -5 11824.4 816.001  13
   2  11  -5 11380.2 901.488  27
   2 -11   5 13740.9 994.610  12
   2  11  -5 14570.4 1435.71  28
  -2 -11  -5 15102.6 2119.74   4
  -2  11   5 10948.1 1360.86   1
  -2  11   5 13237.7 1909.92  24
   2  11  -5 12245.7 1711.59   2
   2  11  -5 9954.46 1967.09  24
  -2 -11  -5 15011.7 942.331  12
  -2 -11  -5 13650.0 860.830  10
  -2  11   5 12360.0 713.856  27
  -2  11   5 12283.3 1788.26  21
   2 -11   5 9247.75 1356.31  22
   2  11  -4 11353.1 870.998  27
   2  11  -4 13248.7 1338.91  28
  -2 -11  -4 12384.1 804.543  13
  -2  11   4 12107.0 1714.07  21
  -2 -11  -4 17861.4 2312.52   4
  -2 -11  -4 12757.0 831.174  10
  -2  11   4 14504.4 1936.33  24
   2  11  -4 11715.1 2009.27  24
  -2 -11  -4 14208.7 915.226  12
   2 -11   4 15125.9 1038.80  12
   2 -11   4 8378.91 1261.44  22
  -2  11   4 13215.8 744.409  27
   2  11  -4 14239.6 1766.07   2
  -2  11   4 10813.2 1354.62   1
  -2  11   3 20229.3 914.656  27
   2  11  -3 25784.3 1846.64  28
  -2 -11  -3 26119.7 2719.73   4
  -2 -11  -3 20281.7 1035.08  13
   2  11  -3 19781.6 2506.05  24
  -2  11   3 19816.9 1867.91   1
  -2  11   3 24619.5 2568.75  24
   2  11  -3 24213.0 2227.19   2
  -2 -11  -3 26271.2 1218.57  12
  -2 -11  -3 22071.9 1072.83  10
   2 -11   3 23659.2 1297.50  12
  -2  11   3 23258.4 2380.01  21
   2  11  -3 22464.4 1152.36  27
  -2  11   2 4366.97 768.095  28
   2 -11   2 8057.06 773.096  12
   2  11  -2 5773.09 962.271  28
  -2  11   2 5936.25 519.191  27
   2  11  -2 5327.53 604.860  27
  -2 -11  -2 5592.25 560.291  10
  -2 -11  -2 5071.09 535.779  13
  -2 -11  -2 5468.95 638.865  26
  -2  11   2 4573.31 1218.74  21
   2  11  -2 5705.49 1342.47  24
  -2 -11  -2 5766.87 1340.40   4
  -2 -11  -2 6689.10 643.609  12
  -2  11   2 5745.25 1220.09  24
   2  11  -2 7014.02 1205.98   2
  -2  11   2 4599.89 1016.95   1
   2  11  -1 6636.27 748.153  27
   2  11  -1 9722.92 1132.59  28
  -2  11   1 8597.86 622.308  27
   2 -11   1 12324.1 963.431  12
  -2 -11  -1 8907.58 824.848  26
  -2 -11  -1 6368.25 659.345  13
  -2  11   1 7893.66 1279.13   1
  -2  11   1 13042.5 1805.64  24
   2  11  -1 7453.69 1466.80  24
  -2 -11  -1 10935.7 810.181  12
   2  11  -1 10216.5 1384.51   2
  -2  11   1 9459.07 1592.52  21
   2  11  -1 9074.95 1458.72  21
  -2 -11  -1 7821.53 1599.78   4
  -2 -11  -1 9043.93 697.255  10
   2 -11   1 8961.68 636.806  10
   2 -11   0 15728.7 816.950  10
  -2  11   0 17196.0 2153.38  21
  -2  11   0 15862.6 814.436  27
   2  11   0 13988.0 947.549  27
  -2 -11   0 16977.0 1090.51  26
  -2 -11   0 16041.9 2090.48   4
   2  11   0 15940.5 1422.20  28
  -2  11   0 15338.7 1769.84   1
   2  11   0 14303.1 1564.46   2
  -2 -11   0 17903.4 1004.34  12
   2  11   0 15245.3 2042.52  24
   2  11   0 16201.3 1894.02  21
  -2 -11   0 14677.7 841.587  10
   2 -11   0 21088.9 1212.36  12
   2  11   1 9070.61 1605.33  24
   2  11   1 8464.10 1046.08  28
  -2  11  -1 8617.99 614.125  27
  -2 -11   1 8484.79 1623.32   4
  -2 -11   1 8693.16 807.219  26
   2 -11  -1 8400.90 1252.08   4
   2  11   1 7855.68 693.937  27
  -2 -11   1 10432.2 777.871  12
   2 -11  -1 10376.5 872.786  12
  -2  11  -1 10396.9 1688.47  21
   2  11   1 8771.55 1543.97  21
  -2 -11   1 7974.62 630.154  10
   2 -11  -1 8032.58 609.172  10
  -2  11  -1 6851.22 1195.91   1
  -2  11  -2 5163.57 490.557  27
   2  11   2 4335.57 525.455  27
   2  11   2 4497.59 810.205  28
  -2 -11   2 5496.61 656.789  26
   2  11   2 5061.49 1146.65  24
   2 -11  -2 6488.45 686.850  12
  -2 -11   2 4709.86 1265.33   4
   2  11   2 6964.00 1415.45  21
   2 -11  -2 3104.66 844.940   4
   2 -11  -2 4690.68 487.839  10
  -2  11  -2 3986.42 1060.45  21
  -2 -11   2 3849.79 468.146  10
  -2 -11   2 5155.94 589.630  12
  -2  11  -2 3575.11 967.459   1
  -2 -11   3 19176.3 2292.56   4
   2  11   3 23226.1 2541.72  21
   2 -11  -3 25054.1 1236.59  12
   2  11   3 20360.4 1048.89  27
   2  11   3 23498.6 1727.73  28
   2  11   3 22952.1 2610.31  24
  -2  11  -3 20460.6 2403.28  21
   2 -11  -3 22013.7 2014.50   4
   2 -11  -3 21988.7 1036.10  10
  -2 -11   3 24889.3 1317.67  26
  -2 -11   3 25639.6 1165.23  12
  -2  11  -3 21460.7 2231.48   1
  -2  11  -3 23559.7 1007.86  27
  -2  11  -4 13611.6 785.649  27
   2  11   4 11726.2 803.000  27
   2  11   4 13988.0 1344.21  28
   2  11   4 13185.7 1987.43  24
  -2 -11   4 13035.2 837.971  12
   2  11   4 17197.3 2137.32  21
   2 -11  -4 13536.5 1634.66   4
   2 -11  -4 13824.9 895.532  12
   2 -11  -4 13047.2 836.827  10
  -2  11  -4 14439.3 1883.88   1
  -2 -11   4 11181.2 1732.02   4
  -2 -11   4 14583.6 1014.83  26
  -2 -11   5 12103.9 965.465  26
  -2  11  -5 12428.0 1732.87   1
   2  11   5 11209.8 776.171  27
   2 -11  -5 12332.7 1697.31   4
  -2  11  -5 12325.2 756.264  27
   2  11   5 11832.8 1947.76  24
  -2 -11   5 12546.7 826.147  12
   2 -11  -5 12478.5 842.531  12
  -2 -11   5 8006.24 1326.23  22
   2  11   5 13587.8 1977.96  21
   2  11   5 12571.0 1301.26  28
  -2 -11   5 7047.65 1492.26   4
   2 -11  -5 11580.0 831.383  10
   2 -11  -5 11640.5 750.524  13
  -2  11  -6 463.942 250.747  27
   2 -11  -6 903.088 307.517  13
   2  11   6 3110.39 1122.71  24
  -2  11  -6-1832.09 812.390   1
  -2 -11   6 807.947 297.119  12
  -2 -11   6-389.127 376.895  22
  -2 -11   6 402.671 768.583   4
   2  11   6 272.299 672.608  21
   2 -11  -6 632.774 677.198   4
   2 -11  -6 721.136 318.471  10
   2  11   6 908.816 659.367  28
  -2 -11   7 30250.7 1215.52  12
   2 -11  -7 34116.2 1355.30  13
  -2  11  -7 31871.0 1214.66  27
   2 -11  -7 36194.6 1457.09  10
   2  11   7 32774.9 2059.59  28
   2  11   8 11376.2 1288.93  28
  -2  11  -8 10798.1 739.902  27
   2 -11  -8 12737.3 874.113  13
   2 -11  -8 13512.2 939.165  10
   2  11   9 1795.75 695.468  28
  -2  11  -9 902.454 401.408  27
   2 -11  -9 2237.63 450.370  13
  -2  11  -9 1259.15 403.120  20
   2 -11  -9 1734.39 423.468  10
   2 -11 -10 7571.17 729.625  13
  -2  11 -10 5703.23 560.666  20
   2 -11 -10 6564.19 675.600  10
   2 -11 -11 8746.19 742.381  10
   2 -11 -11 10297.2 854.904  13
  -2  11 -11 7986.80 684.743  20
  -2  11 -11 7935.21 1278.49  16
   2  11  11 7891.05 1099.53  28
  -2  11 -12 347.939 645.342  16
   2 -11 -12 839.720 397.899  13
  -2  11 -12 375.713 365.285  20
   2 -11 -12 594.146 306.107  10
   2  11  12 780.280 532.501  28
  -2  11 -13 11192.2 1459.48  16
   2 -11 -13 15041.1 1027.00  13
  -2  11 -13 12394.0 831.929  20
   2 -11 -13 13036.8 821.475  10
   2  11  13 10902.3 1125.23  28
  -2  11 -14 19826.4 1880.56  16
   2  11  14 16502.9 1313.44  28
   2 -11 -14 24856.3 1292.97  13
  -2 -11  14 18127.6 1162.60  26
   2 -11 -14 20962.3 979.770  10
  -2  11 -14 21156.5 1057.05  20
  -2  11 -15 12350.2 1442.14  16
   2  11  15 9800.37 999.079  28
   2 -11 -15 13249.0 732.292  10
  -2  11 -15 12947.8 843.277  20
   2 -11 -15 16271.9 1019.90  13
  -2 -11  15 9807.97 868.584  26
  -2  11 -16 751.552 638.720  16
   2  11  16 700.854 406.631  28
   2 -11 -16 869.131 359.623  13
  -2 -11  16 469.503 345.606  26
  -2  11 -16 1011.13 419.390  20
   2 -11 -17 3987.65 503.534  13
   2  11  17 1283.64 415.473  28
  -2 -11  17 1853.75 410.876  26
  -2  11 -17 3928.36 505.005  20
   2 -11 -18 7702.35 597.594  13
  -2  11 -18 8292.43 594.071  20
   2 -11 -19 1374.10 300.590  13
  -2  11 -19 1392.42 340.641  20
  -2  12  18 1228.24 520.388  28
  -2 -12 -18 1831.10 302.068  13
   2  12 -18 2554.59 348.068  20
  -2 -12 -17 10864.5 655.635  13
  -2 -12 -17 9664.19 538.823  18
  -2 -12 -16 343.754 273.153  13
   2  12 -16 82.6332 334.945  20
  -2 -12 -16 263.357 227.283  18
   2  12 -15 9416.21 676.768  20
  -2 -12 -15 11867.9 774.211  13
  -2 -12 -14 460.064 312.537  13
   2  12 -14-152.241 370.279  11
   2  12 -14 720.606 400.205  20
   2  12 -13 13352.5 1178.98  16
  -2 -12 -13 16433.6 985.175  13
   2  12 -13 13571.4 1132.37  11
   2  12 -13 13459.9 853.254  20
   2  12 -12 716.164 457.116  16
   2  12 -12 685.417 368.821  20
  -2 -12 -12 957.398 373.425  13
   2  12 -12 724.116 451.248  11
   2  12 -11 10958.8 1075.97  16
   2  12 -11 10694.4 733.410  20
   2  12 -11 7808.32 1067.72  28
  -2 -12 -11 12276.0 865.554  13
   2 -12  11 7378.86 658.253  12
   2  12 -11 10422.3 1031.59  11
  -2 -12 -11 12347.3 863.538  10
   2  12 -10 6091.12 812.996  16
  -2 -12 -10 7146.33 677.007  13
   2  12 -10 5712.44 565.255  20
   2  12 -10 5217.43 878.027  28
   2 -12  10 3718.66 530.109  12
  -2 -12 -10 7833.66 737.078  10
   2  12  -9 5171.53 942.552  28
   2  12  -9 5329.25 773.205  16
  -2 -12  -9 6660.10 661.620  13
  -2 -12  -9 7301.62 739.394  12
   2 -12   9 3634.32 564.767  12
  -2 -12  -9 6704.30 688.038  10
  -2 -12  -8 15952.0 983.875  13
   2 -12   8 15849.7 1051.15  12
   2  12  -8 14814.0 1193.99  16
  -2 -12  -8 17616.2 1073.62  10
   2  12  -8 15890.9 1500.00  28
  -2 -12  -8 18686.7 1131.85  12
   2  12  -7 5570.72 998.766  28
   2  12  -7 5363.40 744.659  16
  -2  12   7 6540.44 559.013  27
  -2 -12  -7 6518.37 640.259  13
  -2 -12  -7 7677.87 766.842  12
   2 -12   7 6615.14 742.212  12
  -2 -12  -7 6792.12 703.500  10
   2  12  -6 22045.4 1858.90  28
  -2 -12  -6 23973.1 1161.16  13
   2  12  -6 24268.4 1303.07  27
  -2 -12  -6 27211.7 1329.18  12
   2 -12   6 22603.4 1309.65  12
  -2 -12  -6 25266.1 1223.42  10
  -2  12   6 23159.2 1023.91  27
  -2 -12  -5 58418.8 1831.93  13
  -2 -12  -5 66714.2 2052.60  12
   2 -12   5 67988.3 2208.61  12
  -2 -12  -5 60719.0 1875.91  10
   2  12  -5 63055.6 3061.49  28
   2  12  -5 62887.2 2032.09  27
  -2  12   5 58728.2 1598.97  27
  -2  12   4 10721.4 727.492  27
  -2  12   4 8613.94 1273.91  28
  -2 -12  -4 11473.8 826.820  13
   2  12  -4 12341.4 1430.04  28
  -2 -12  -4 13942.5 983.903  12
   2 -12   4 13949.1 1033.67  12
  -2 -12  -4 12596.8 864.476  10
   2  12  -4 12061.0 923.132  27
   2  12  -3 5477.60 1009.57  28
   2  12  -3 4135.67 604.977  27
  -2  12   3 4641.89 510.245  27
   2 -12   3 4892.53 676.773  12
  -2  12   3 4420.67 991.549  28
  -2 -12  -3 4486.01 600.680  13
  -2 -12  -3 5593.58 651.693  12
  -2 -12  -3 5171.90 593.125  10
  -2  12   2 11129.9 748.957  27
  -2  12   2 10570.7 1378.27  28
  -2 -12  -2 9812.74 805.440  13
   2  12  -2 12689.0 1496.53  28
  -2 -12  -2 10798.0 959.287  26
   2  12  -2 10434.6 1953.65  24
  -2 -12  -2 13226.2 941.157  12
   2 -12   2 14364.3 1082.26  12
   2  12  -2 9054.38 845.022  27
  -2 -12  -2 10281.7 814.435  10
   2 -12   1 24923.7 1387.91  12
   2  12  -1 18723.3 1170.82  27
  -2 -12  -1 22203.6 1291.92  26
   2  12  -1 16980.4 2347.42  24
   2  12  -1 21413.3 1790.31  28
  -2 -12  -1 24612.9 1234.60  12
  -2 -12  -1 20189.5 1102.72  10
   2 -12   1 18547.3 922.824  10
  -2  12   1 20169.2 983.162  27
   2  12   0 5778.93 999.050  28
  -2 -12   0 5981.34 648.276  12
   2 -12   0 7106.09 820.002  12
   2  12   0 4971.61 701.681  27
  -2  12   0 5223.23 528.545  27
  -2 -12   0 6212.67 733.312  26
   2  12   0 4749.25 1218.59  21
  -2 -12   0 5036.07 614.642  10
   2 -12   0 4844.78 551.926  10
   2  12   0 4459.39 1230.02  24
  -2  12  -1 20299.5 977.647  27
  -2 -12   1 19973.8 1274.92  26
   2 -12  -1 21898.4 1317.65  12
   2  12   1 13605.9 2060.74  24
  -2 -12   1 21653.2 1162.83  12
   2  12   1 17966.3 2196.61  21
  -2 -12   1 17432.2 1011.37  10
   2 -12  -1 19397.0 995.100  10
   2  12   1 18018.9 1136.33  27
   2  12   1 18645.6 1625.76  28
   2  12   2 10391.2 1278.12  28
   2  12   2 13160.8 1961.40  24
   2 -12  -2 12368.3 998.827  12
  -2 -12   2 12407.4 1070.03  26
  -2 -12   2 12598.5 904.484  12
   2  12   2 9089.74 835.037  27
   2 -12  -2 10343.8 784.594  10
  -2  12  -2 11223.7 747.792  27
  -2 -12   3 4903.02 735.069  26
   2  12   3 3964.96 594.760  27
  -2  12  -3 4663.94 527.558  27
  -2 -12   3 5739.74 641.580  12
   2 -12  -3 5333.04 680.390  12
   2 -12  -3 4606.41 539.295  10
   2  12   3 4586.22 882.722  28
  -2 -12   4 11871.2 858.414  12
   2  12   4 10010.8 801.765  27
  -2 -12   4 12870.8 1057.01  26
   2  12   4 10875.7 1287.68  28
   2 -12  -4 11057.8 799.926  10
   2 -12  -4 11491.3 894.518  12
  -2  12  -4 10673.1 765.433  27
  -2 -12   5 58212.4 1800.67  12
   2  12   5 55724.5 1720.44  27
   2 -12  -5 57353.7 1818.44  12
   2  12   5 58549.0 2826.21  28
   2 -12  -5 58459.8 1645.38  13
  -2 -12   5 59713.8 2181.12  26
  -2  12  -5 58809.2 1711.62  27
   2 -12  -5 59231.5 1841.77  10
  -2 -12   6 22773.0 1109.61  12
   2 -12  -6 24545.7 1117.23  13
  -2  12  -6 25398.9 1134.72  27
  -2 -12   6 24652.7 1391.13  26
   2 -12  -6 22921.5 1150.58  12
   2 -12  -6 24125.9 1204.76  10
   2  12   6 26546.5 1902.65  28
  -2  12  -7 6012.90 617.360  27
   2 -12  -7 5974.74 628.190  13
   2  12   7 7182.06 1127.66  28
  -2 -12   7 5987.20 768.947  26
  -2 -12   7 4940.66 566.778  12
   2 -12  -7 6950.12 711.709  10
   2 -12  -8 17076.5 994.274  13
   2  12   8 17585.7 1584.57  28
  -2  12  -8 15922.0 921.139  27
   2 -12  -8 18033.8 1089.75  10
  -2 -12   8 14739.2 1140.06  26
  -2 -12   8 14570.2 845.818  12
   2 -12  -9 6290.20 648.251  13
   2  12   9 6213.90 994.638  28
  -2  12  -9 5636.41 596.367  27
  -2 -12   9 5748.83 753.206  26
   2 -12  -9 6747.90 691.729  10
   2  12  10 6285.33 1033.74  28
  -2 -12  10 6212.84 793.035  26
   2 -12 -10 6814.51 715.596  13
  -2  12 -10 6054.43 558.477  20
   2 -12 -10 7477.08 712.185  10
  -2  12 -11 10638.1 1394.71  16
   2 -12 -11 12848.6 951.401  13
   2  12  11 11023.2 1226.90  28
  -2 -12  11 9318.08 943.629  26
  -2  12 -11 11601.7 730.900  20
   2 -12 -11 13070.7 886.198  10
   2  12  12 903.324 587.727  28
   2 -12 -12 1442.82 435.475  13
  -2 -12  12 701.582 466.736  26
  -2  12 -12 1116.69 419.698  20
  -2  12 -12 814.194 709.328  16
   2 -12 -12 1443.50 381.404  10
   2  12  13 13173.2 1195.40  28
  -2  12 -13 12486.4 1468.78  16
   2 -12 -13 15647.9 1020.70  13
   2 -12 -13 13643.4 827.959  10
  -2  12 -13 13266.2 820.281  20
  -2  12 -14 548.873 637.228  16
   2 -12 -14 797.796 383.322  13
   2  12  14 841.032 487.413  28
  -2 -12  14 278.722 393.427  26
  -2  12 -14 493.434 370.785  20
   2 -12 -14 895.624 295.588  10
  -2  12 -15 10658.3 1258.42  16
   2 -12 -15 9430.25 601.050  10
  -2 -12  15 7649.64 739.325  26
  -2  12 -15 10700.1 694.126  20
   2 -12 -15 11321.4 829.366  13
   2  12  15 8781.39 875.408  28
  -2 -12  16 131.284 305.902  26
   2  12  16 266.102 308.986  28
   2 -12 -16 224.477 273.715  13
  -2  12 -16 231.520 315.079  20
   2 -12 -17 10094.5 684.547  13
  -2  12 -17 10249.5 607.913  20
   2 -12 -18 1603.56 320.308  13
  -2 -13 -17 11111.6 589.511  13
  -2 -13 -16 2649.67 399.589  13
   2  13 -16 2309.84 297.239  20
   2  13 -15 6049.36 470.809  20
  -2 -13 -15 8715.59 647.685  13
  -2 -13 -14 12125.2 789.989  13
   2  13 -14 10067.6 848.531  11
   2  13 -13 6937.78 773.799  11
  -2 -13 -13 7195.22 643.530  13
  -2 -13 -12 6034.23 623.645  13
   2  13 -12 5140.35 736.288  16
   2  13 -12 5389.50 753.580  11
   2  13 -11 2652.41 606.399  16
  -2 -13 -11 3384.21 511.138  13
   2 -13  11 1292.72 359.089  12
   2  13 -11 2346.50 624.688  11
   2  13 -10 8155.95 888.865  16
   2 -13  10 5772.40 611.467  12
   2  13 -10 7825.52 987.203  28
  -2 -13 -10 8200.37 727.773  13
  -2 -13 -10 8521.92 770.458  10
   2  13  -9 558.368 454.249  28
   2  13  -9 1024.35 401.398  16
   2 -13   9 630.947 328.375  12
  -2 -13  -9 1061.37 360.056  13
  -2 -13  -9 834.932 361.500  12
  -2 -13  -9 852.007 372.254  10
   2  13  -8 9160.74 1135.81  28
   2 -13   8 6532.64 725.574  12
  -2 -13  -8 10198.1 785.236  13
  -2  13   8 7401.68 1266.90  28
  -2 -13  -8 10164.1 847.752  10
  -2 -13  -8 10692.5 869.959  12
   2  13  -8 8988.81 912.982  16
   2  13  -7 1676.24 619.675  28
  -2  13   7 1633.10 345.064  27
   2  13  -7 1277.83 424.364  16
  -2  13   7 1694.08 845.199  28
  -2 -13  -7 1715.70 409.379  13
  -2 -13  -7 2081.79 458.227  12
   2 -13   7 1438.85 462.883  12
  -2 -13  -7 1916.86 450.489  10
  -2  13   6 42306.5 1388.16  27
   2  13  -6 37753.0 1781.59  16
  -2  13   6 32564.5 2364.10  28
  -2 -13  -6 39384.7 1538.80  13
   2 -13   6 38541.4 1643.73  12
  -2 -13  -6 44725.4 1713.48  12
  -2 -13  -6 42530.0 1614.86  10
   2  13  -6 39349.2 2331.46  28
   2 -13   5 8423.85 871.557  12
  -2  13   5 8857.66 681.279  27
  -2 -13  -5 8380.70 741.928  13
  -2  13   5 7413.87 1212.49  28
  -2 -13  -5 9664.67 849.577  12
  -2 -13  -5 8906.28 780.102  10
   2  13  -5 7784.92 1144.54  28
  -2 -13  -4 11965.0 891.962  13
  -2  13   4 13100.3 1499.60  28
   2  13  -4 12005.1 1040.75  27
  -2 -13  -4 15325.2 1041.50  12
   2 -13   4 14101.9 1068.12  12
  -2 -13  -4 13612.6 935.096  10
  -2  13   4 13720.3 841.308  27
   2  13  -4 14113.8 1479.98  28
  -2 -13  -3 12818.7 917.218  13
  -2  13   3 13795.2 1485.71  28
   2  13  -3 13356.4 1077.91  27
  -2 -13  -3 17713.4 1110.68  12
   2 -13   3 16739.4 1170.74  12
  -2 -13  -3 14442.3 977.149  10
  -2  13   3 14599.9 863.535  27
   2  13  -3 14407.5 1502.44  28
   2  13  -2 15288.0 1554.31  28
  -2  13   2 10406.2 1317.54  28
   2  13  -2 9712.57 938.468  27
  -2  13   2 13045.8 833.890  27
  -2 -13  -2 14740.4 1021.91  12
   2 -13   2 14416.1 1088.35  12
  -2 -13  -2 9839.68 834.980  13
  -2 -13  -2 12717.0 904.766  10
   2  13  -1 20604.3 1811.72  28
   2  13  -1 16044.8 1111.84  27
  -2 -13  -1 17294.6 1171.07  26
  -2 -13  -1 19261.3 1147.87  12
   2 -13   1 21673.1 1324.97  12
  -2 -13  -1 16153.9 1028.10  10
   2 -13   1 15891.3 862.559  10
  -2  13   1 17192.3 942.796  27
   2  13   0 2489.51 792.210  28
  -2  13   0 2271.66 440.017  27
   2  13   0 1486.47 472.758  27
   2 -13   0 2595.24 560.823  12
  -2 -13   0 2199.30 542.023  26
  -2 -13   0 2419.70 487.627  12
  -2 -13   0 1811.12 408.827  10
   2 -13   0 2027.50 367.097  10
   2  13   1 21060.7 1740.61  28
   2  13   1 15550.3 1090.42  27
  -2  13  -1 18191.9 995.713  27
  -2 -13   1 18324.3 1234.14  26
  -2 -13   1 19727.0 1150.75  12
   2 -13  -1 21242.3 1295.25  12
   2 -13  -1 16923.3 932.765  10
   2  13   2 8552.47 835.292  27
   2  13   2 9195.60 1270.61  28
  -2 -13   2 11426.4 870.366  12
   2 -13  -2 12432.9 995.743  12
   2 -13  -2 10371.2 747.225  10
  -2 -13   2 10775.5 970.209  26
  -2  13  -2 10122.1 772.520  27
   2 -13  -3 16056.7 1078.33  12
  -2  13  -3 13182.4 870.440  27
  -2 -13   3 14851.0 1144.03  26
   2  13   3 12236.0 932.634  27
  -2 -13   3 14231.1 943.750  12
   2  13   3 13120.0 1460.94  28
   2 -13  -3 14048.7 900.253  10
  -2 -13   4 13100.8 1095.31  26
  -2 -13   4 12188.7 868.396  12
   2  13   4 13256.8 1457.34  28
  -2  13  -4 13060.8 866.927  27
   2 -13  -4 13334.2 955.990  12
   2 -13  -4 12413.8 874.643  10
   2  13   4 11363.0 867.157  27
  -2  13  -5 7819.50 689.199  27
  -2 -13   5 7775.27 889.675  26
   2  13   5 8342.01 1212.63  28
   2 -13  -5 7486.32 721.552  12
  -2 -13   5 6865.39 685.053  12
   2 -13  -5 8121.24 738.887  10
   2 -13  -6 40353.0 1519.87  12
   2  13   6 43059.8 2415.77  28
  -2 -13   6 41613.1 1831.20  26
  -2  13  -6 40788.1 1459.84  27
   2 -13  -6 40712.6 1424.04  13
  -2 -13   6 37885.2 1452.24  12
   2 -13  -6 44683.2 1626.61  10
   2  13   7 2012.66 745.154  28
   2 -13  -7 1476.05 353.922  13
  -2  13  -7 1696.62 376.718  27
  -2 -13   7 1961.20 558.668  26
  -2 -13   7 1626.00 380.032  12
   2 -13  -7 2154.04 463.761  10
  -2 -13   8 9181.19 951.393  26
  -2  13  -8 9158.84 753.648  27
   2 -13  -8 9926.09 773.039  13
  -2 -13   8 7239.28 621.772  12
   2 -13  -8 10952.6 877.403  10
   2  13   8 10764.8 1257.13  28
  -2  13  -9 211.887 318.948  27
  -2 -13   9 715.071 485.394  26
   2 -13  -9 654.733 297.714  13
   2  13   9 1247.10 646.633  28
   2 -13  -9 1084.01 386.983  10
   2 -13 -10 8006.85 727.565  13
  -2 -13  10 5800.88 813.795  26
   2 -13 -10 9203.01 772.614  10
   2  13  10 7039.22 1074.01  28
  -2  13 -10 7387.34 1164.36  16
  -2  13 -11 1925.03 874.930  16
   2  13  11 1361.31 648.340  28
   2 -13 -11 2298.23 460.358  13
  -2 -13  11 1566.66 568.536  26
   2 -13 -11 2342.15 465.548  10
   2 -13 -12 7145.04 681.069  13
  -2  13 -12 5222.61 1018.87  16
   2  13  12 5925.60 888.681  28
  -2 -13  12 5355.18 725.951  26
   2 -13 -12 6931.39 624.275  10
  -2  13 -13 5539.73 985.189  16
   2  13  13 6236.09 810.904  28
   2 -13 -13 6552.43 650.743  13
  -2 -13  13 4850.53 667.925  26
   2 -13 -13 6950.85 577.616  10
  -2  13 -13 5931.87 521.703  20
  -2  13 -14 9909.32 1143.51  16
   2 -13 -14 12904.5 831.654  13
   2  13  14 10214.4 923.622  28
  -2 -13  14 8174.50 756.118  26
   2 -13 -14 11660.1 668.119  10
  -2  13 -14 10462.2 625.775  20
   2  13  15 5740.01 660.194  28
  -2 -13  15 5052.49 569.826  26
  -2  13 -15 6617.53 886.780  16
  -2  13 -15 6383.36 480.609  20
   2 -13 -15 7567.63 634.975  13
   2  13  16 848.792 323.203  28
  -2 -13  16 1254.90 360.051  26
   2 -13 -17 12907.6 636.577  13
  -2 -14 -15 3196.48 406.318  13
  -2  14  15 1196.51 505.449  28
   2  14 -14 258.854 225.783  11
  -2  14  14-121.304 494.382  28
   2  14 -13 3312.46 544.343  11
  -2 -14 -13 4176.67 504.455  13
  -2 -14 -12 6489.32 600.861  13
   2  14 -12 5833.79 723.692  11
  -2  14  11-33.0341 655.910  28
   2  14 -11 276.562 318.061  16
   2 -14  11 276.851 218.037  12
  -2 -14 -11 465.374 300.462  13
   2  14 -11 667.687 430.607  11
   2  14 -10 8466.97 838.041  16
  -2  14  10 6221.11 1137.67  28
   2  14 -10 5061.51 737.109  28
  -2 -14 -10 10905.1 788.402  13
   2 -14  10 6074.95 563.489  12
   2  14 -10 11050.1 1020.28  11
   2  14  -9 11342.8 1148.85  28
  -2  14   9 9361.09 1373.06  28
   2  14  -9 11158.3 963.650  16
   2 -14   9 9553.51 747.151  12
  -2 -14  -9 14486.4 928.587  13
   2  14  -9 13014.3 1140.58  11
  -2 -14  -9 14091.1 902.485  12
   2  14  -8 1293.23 562.141  28
  -2  14   8 1765.59 885.147  28
  -2 -14  -8 1800.46 429.259  13
  -2 -14  -8 1454.20 415.531  12
   2 -14   8 1114.32 402.909  12
   2  14  -7 493.009 528.278  28
  -2  14   7 147.115 715.567  28
  -2 -14  -7 627.057 375.267  12
  -2 -14  -7 444.997 352.072  13
   2 -14   7 228.930 347.278  12
  -2 -14  -7 266.112 355.594  10
  -2  14   7 381.888 278.253  27
  -2  14   6 3344.91 1105.91  28
  -2  14   6 5501.04 551.116  27
  -2 -14  -6 4975.81 598.078  13
  -2 -14  -6 6256.79 694.293  12
  -2 -14  -6 5680.32 655.257  10
   2  14  -6 5012.27 867.076  28
   2 -14   6 4903.26 656.945  12
   2  14  -5 2284.22 663.712  28
  -2  14   5 2241.79 853.966  28
  -2  14   5 2150.36 408.380  27
  -2 -14  -5 2249.99 451.838  13
  -2 -14  -5 2442.88 509.024  12
  -2 -14  -5 2088.39 451.246  10
   2 -14   5 2179.39 518.208  12
  -2 -14  -4 8409.59 760.639  13
  -2  14   4 8368.71 1272.92  28
  -2  14   4 10359.0 752.284  27
   2  14  -4 9998.91 1268.71  28
   2 -14   4 9807.51 911.214  12
  -2 -14  -4 10982.8 889.754  12
  -2 -14  -4 8458.43 775.502  10
   2  14  -3 6282.99 1062.37  28
  -2  14   3 6869.75 643.040  27
  -2  14   3 4840.89 1020.36  28
  -2 -14  -3 7955.04 786.732  12
  -2 -14  -3 5514.13 641.386  13
   2 -14   3 8656.91 859.077  12
  -2 -14  -3 6288.04 675.145  10
   2  14  -2 8613.69 890.966  27
   2  14  -2 9339.81 1248.69  28
  -2  14   2 10854.2 792.180  27
   2 -14   2 11356.9 988.110  12
  -2 -14  -2 12201.1 948.721  12
  -2  14   1 11387.7 810.039  27
   2  14  -1 11962.7 1381.07  28
   2  14  -1 9161.03 910.444  27
  -2 -14  -1 11955.2 935.450  12
   2 -14   1 12087.0 1027.07  12
   2 -14   1 10122.2 678.554  10
   2 -14   0 1559.60 499.248  12
   2  14   0 1808.18 763.608  28
   2  14   0 1060.26 476.083  27
  -2 -14   0 1230.36 425.989  12
  -2 -14   0 954.307 381.093  26
   2 -14   0 964.882 293.328  10
  -2  14   0 1408.36 403.344  27
   2  14   1 8759.52 858.229  27
   2  14   1 15247.5 1544.49  28
  -2  14  -1 11279.4 825.040  27
  -2 -14   1 11738.1 1014.68  26
  -2 -14   1 12545.3 920.108  12
   2 -14  -1 13373.1 1040.98  12
   2 -14  -1 11929.1 779.485  10
   2  14   2 10316.8 1320.68  28
  -2  14  -2 9256.78 775.865  27
  -2 -14   2 9476.37 787.645  12
   2 -14  -2 10126.9 888.409  12
   2 -14  -2 9308.75 714.340  10
  -2 -14   2 9351.70 936.866  26
   2  14   3 7119.03 1160.92  28
  -2 -14   3 5779.55 777.955  26
   2 -14  -3 7877.65 790.848  12
   2 -14  -3 6751.75 628.313  10
  -2 -14   3 5985.31 655.701  12
  -2  14  -3 6018.15 650.124  27
  -2 -14   4 8638.85 939.754  26
  -2  14  -4 9894.54 782.355  27
   2  14   4 11098.9 1333.38  28
   2 -14  -4 9386.58 827.881  12
  -2 -14   4 8713.14 751.824  12
   2 -14  -4 9597.18 749.096  10
  -2 -14   5 2068.63 405.064  12
  -2  14  -5 2676.78 486.533  27
   2 -14  -5 2824.63 510.197  12
  -2 -14   5 1958.91 591.590  26
   2 -14  -5 3110.84 488.083  10
   2  14   5 2930.18 833.612  28
   2  14   6 4900.74 986.100  28
  -2 -14   6 5084.82 774.393  26
  -2  14  -6 4670.75 591.925  27
  -2 -14   6 4459.48 536.368  12
   2 -14  -6 4373.28 580.334  12
   2 -14  -6 5796.98 642.297  10
   2  14   7-39.5840 579.339  28
  -2 -14   7-13.8936 431.764  26
  -2  14  -7 356.710 335.573  27
  -2 -14   7 95.5236 266.160  12
   2 -14  -7 893.228 376.327  10
  -2  14  -8 980.079 407.150  27
   2  14   8 1355.34 709.175  28
   2 -14  -8 1285.09 349.894  13
  -2 -14   8 753.888 493.850  26
  -2 -14   8 837.976 305.970  12
   2 -14  -8 1304.84 451.311  10
  -2  14  -9 13943.6 883.750  27
  -2  14  -9 11391.7 1386.97  16
   2  14   9 12652.4 1290.99  28
  -2 -14   9 10981.9 1003.68  26
   2 -14  -9 12398.1 824.087  13
   2 -14  -9 15169.4 951.552  10
  -2 -14  10 7048.59 799.555  26
   2  14  10 7632.72 997.382  28
   2 -14 -10 10587.1 778.250  10
   2 -14 -10 8807.44 681.790  13
  -2  14 -10 8429.19 1171.84  16
  -2  14 -11 392.709 608.814  16
   2  14  11 272.528 480.354  28
  -2 -14  11 123.744 396.423  26
   2 -14 -11 343.731 292.887  13
   2 -14 -11 761.500 340.565  10
   2  14  12 5393.76 749.669  28
   2 -14 -12 6066.49 579.749  13
  -2  14 -12 5261.26 893.343  16
   2 -14 -12 7530.09 601.650  10
  -2 -14  12 4914.04 631.925  26
  -2  14 -13 3231.69 732.376  16
  -2 -14  13 2838.84 502.285  26
   2 -14 -13 3772.87 408.149  10
   2 -14 -13 3941.25 483.134  13
   2  14  13 3292.81 594.637  28
  -2  14 -14 910.445 496.662  16
   2  14  14 875.219 395.427  28
   2 -14 -14 1361.93 325.045  13
  -2 -14  14 521.970 329.234  26
   2 -14 -14 1013.33 237.005  10
  -2 -14  15 2043.06 372.381  26
   2 -14 -15 3751.53 399.258  13
  -2  15  13 1537.95 512.284  28
   2 -15  13 1384.06 425.027  26
  -2  15  12 406.188 449.287  28
  -2 -15 -12 392.385 283.724  13
   2 -15  12 571.805 352.873  26
   2  15 -12 357.790 319.029  11
  -2 -15 -11 9127.25 667.059  13
   2  15 -11 10176.1 842.961  11
   2 -15  11 3595.32 360.591  12
  -2  15  11 5168.14 816.666  28
  -2  15  10 713.454 586.822  28
  -2 -15 -10 473.868 298.397  13
   2 -15  10 178.881 211.978  12
   2  15 -10 876.537 431.307  11
  -2  15   9 1291.72 667.868  28
   2 -15   9 1081.87 322.222  12
  -2 -15  -9 1072.52 353.387  13
  -2 -15  -9 553.926 282.122  12
   2  15  -9 1656.69 506.985  11
   2  15  -9 657.289 379.796  28
  -2 -15  -8 19002.0 986.835  13
  -2  15   8 15332.9 1476.70  28
  -2 -15  -8 21308.5 1024.80  12
   2 -15   8 14534.5 874.963  12
   2  15  -8 23614.3 1368.39  11
   2  15  -8 16196.6 1209.85  28
   2 -15   7 9016.55 789.814  26
  -2  15   7 10103.0 1258.59  28
  -2 -15  -7 11841.8 818.416  13
   2 -15   7 11137.9 812.671  12
   2  15  -7 11100.7 1100.72  28
  -2 -15  -7 13984.4 903.715  12
   2  15  -7 15023.0 1115.79  11
  -2  15   6 1036.60 725.087  28
  -2 -15  -6 507.068 348.843  13
  -2 -15  -6 524.186 345.764  12
   2 -15   6 253.390 348.174  12
  -2  15   6 428.775 297.173  27
   2  15  -6 377.334 490.709  28
   2  15  -5 7452.45 1018.02  28
  -2  15   5 5499.65 1105.43  28
  -2 -15  -5 5965.76 635.607  13
  -2  15   5 9200.53 729.726  27
  -2 -15  -5 9782.69 831.651  12
   2 -15   5 8132.68 784.752  12
  -2  15   4 13660.3 861.073  27
  -2 -15  -4 15076.5 1016.51  12
   2 -15   4 13181.5 989.434  12
   2  15  -4 12074.6 1297.66  28
  -2 -15  -3 5329.05 668.411  12
  -2  15   3 5416.60 598.170  27
   2 -15   3 5138.99 706.751  12
  -2  15   2 4492.38 579.389  27
  -2 -15  -2 5262.23 679.238  12
   2 -15   2 5722.41 723.007  12
   2  15  -2 4399.93 956.193  28
   2  15  -1 2529.15 811.776  28
  -2  15   1 3289.37 533.692  27
  -2 -15  -1 3813.51 599.890  12
   2 -15   1 3924.46 640.332  12
   2 -15   0 19008.0 913.175  10
  -2  15   0 21307.2 1105.24  27
   2  15   0 22019.6 1742.88  28
  -2 -15   0 22334.6 1204.76  12
   2 -15   0 23598.8 1307.78  12
  -2  15  -1 2943.62 535.436  27
  -2 -15   1 3671.82 565.580  12
  -2 -15   1 2846.44 533.184  26
   2 -15  -1 4023.17 642.012  12
   2 -15  -1 2956.34 444.620  10
   2  15   1 3352.00 933.249  28
  -2 -15   2 4666.40 706.361  26
   2  15   2 5309.36 1053.28  28
  -2  15  -2 5375.46 660.145  27
   2 -15  -2 5473.23 699.257  12
   2 -15  -2 5269.61 552.660  10
  -2 -15   2 5069.67 624.108  12
  -2  15  -3 4658.65 635.945  27
  -2 -15   3 5060.37 598.428  12
  -2 -15   3 4976.95 713.820  26
   2  15   3 7286.66 1132.82  28
   2 -15  -3 5190.18 570.871  10
   2 -15  -3 4953.05 653.366  12
  -2  15  -4 13703.9 933.709  27
  -2 -15   4 12874.5 1029.31  26
   2 -15  -4 13189.8 962.835  12
  -2 -15   4 12350.3 853.717  12
   2 -15  -4 14189.0 877.863  10
  -2  15  -5 9333.48 813.458  27
  -2 -15   5 7635.77 667.963  12
   2  15   5 10853.7 1241.11  28
   2 -15  -5 8051.29 732.080  12
   2 -15  -5 9797.31 745.639  10
  -2 -15   5 7967.68 867.296  26
   2  15   6 102.256 543.980  28
  -2  15  -6 625.169 392.124  27
  -2 -15   6 105.493 271.642  12
  -2 -15   6 578.440 461.106  26
   2 -15  -6 226.970 330.446  10
   2  15   7 15432.6 1338.23  28
  -2  15  -7 14873.7 906.923  27
  -2 -15   7 11921.8 978.999  26
  -2 -15   7 10287.5 692.292  12
   2 -15  -7 14311.0 886.001  10
   2  15   8 21111.3 1530.79  28
  -2  15  -8 20343.2 1048.47  27
  -2 -15   8 19426.5 1146.51  26
   2 -15  -8 23423.0 1100.53  10
  -2  15  -8 19351.3 1594.39  16
  -2  15  -9 1141.50 624.110  16
  -2 -15   9 802.298 414.153  26
   2 -15  -9 1505.18 380.289  10
  -2  15  -9 658.675 355.141  27
   2  15   9 2400.63 652.156  28
  -2  15 -10 726.568 558.902  16
   2  15  10 1310.89 524.008  28
  -2 -15  10 338.919 377.495  26
   2 -15 -10 596.645 240.125  13
   2 -15 -10 756.406 316.999  10
  -2  15 -11 7057.24 938.937  16
   2 -15 -11 7571.52 549.347  13
   2 -15 -11 9104.40 638.494  10
   2  15  11 9405.99 908.822  28
  -2 -15  11 6253.52 645.182  26
  -2 -15  12 789.883 358.315  26
   2 -15 -12 693.334 231.257  13
  -2  15 -12 611.869 525.926  16
   2 -15 -12 517.399 252.124  10
   2  15  12 1388.21 435.982  28
  -2  15 -13 2942.64 609.991  16
   2  15  13 4257.00 540.746  28
  -2 -15  13 2397.72 417.325  26
   2 -15 -13 3831.36 381.159  10
   2  16 -11 318.740 274.815  11
  -2 -16 -10 3154.85 391.947  13
   2  16 -10 4053.75 560.292  11
  -2  16   9 1210.91 460.004  28
   2 -16   9 1682.96 286.297  12
  -2 -16  -9 2207.71 349.165  13
  -2  16   8 5125.26 769.320  28
  -2 -16  -8 5275.02 494.294  13
   2 -16   8 5491.27 505.274  12
  -2  16   7 1684.04 579.703  28
  -2 -16  -7 1824.24 350.715  13
   2 -16   7 2307.50 399.734  12
   2  16  -7 1806.91 445.761  28
  -2 -16  -7 3682.60 454.812  12
   2  16  -7 3444.97 591.040  11
   2 -16   6 1564.73 380.918  12
   2  16  -6 2279.68 497.936  11
  -2  16   6 1796.44 503.259  28
  -2  16   6 2334.97 362.960  27
  -2 -16  -6 1885.87 407.336  12
   2  16  -6 2497.89 553.272  28
  -2  16   5 1901.19 381.476  27
   2  16  -5 1838.92 570.444  28
   2  16  -5 1675.25 468.184  11
   2 -16   5 1217.85 387.321  12
  -2 -16  -5 1545.48 390.477  12
   2  16  -4 5008.11 795.613  28
  -2 -16  -4 6682.00 667.776  12
   2 -16   4 5739.32 630.484  12
   2  16  -4 6167.62 692.890  11
  -2  16   4 5716.19 581.974  27
  -2  16   3 15282.5 884.902  27
   2  16  -3 11706.7 1131.75  28
  -2 -16  -3 15517.8 951.483  12
   2 -16   3 13309.7 911.103  12
   2  16  -3 11581.6 908.103  11
   2 -16   2 8471.73 761.110  12
   2  16  -2 6800.78 971.943  28
  -2  16   2 8279.68 683.584  27
  -2 -16  -2 9077.37 760.578  12
   2  16  -2 5679.00 660.195  11
   2  16  -1 16966.1 1422.71  28
   2 -16   1 17547.8 1060.08  12
  -2 -16  -1 19073.9 1039.55  12
  -2  16   1 17706.3 988.535  27
  -2 -16   0 637.644 371.473  12
   2  16   0-325.941 538.173  28
   2 -16   0-185.392 360.932  12
   2  16   0-63.5804 318.019  11
  -2  16   0 137.120 335.397  27
   2  16   1 15899.4 1402.22  28
  -2  16  -1 17639.7 975.481  27
  -2 -16   1 16538.6 952.307  12
   2 -16  -1 17145.7 829.886  10
   2 -16  -1 18289.8 1079.24  12
  -2  16  -2 7811.65 714.545  27
  -2 -16   2 5154.12 561.597  26
  -2 -16   2 7511.43 648.426  12
   2 -16  -2 7362.50 592.439  10
   2 -16  -2 7497.70 723.201  12
   2  16   2 7866.93 1060.04  28
  -2 -16   3 13149.0 886.614  26
  -2  16  -3 14820.0 937.211  27
  -2 -16   3 13611.9 813.896  12
   2 -16  -3 14537.6 802.394  10
   2 -16  -3 13808.6 919.792  12
   2  16   3 16823.5 1418.02  28
  -2 -16   4 5070.46 628.748  26
  -2  16  -4 6209.81 668.691  27
   2 -16  -4 5712.69 600.062  12
  -2 -16   4 5565.98 565.586  12
   2 -16  -4 6276.33 570.591  10
   2 -16  -5 1018.29 312.559  12
  -2  16  -5 1724.31 458.470  27
   2 -16  -5 1946.05 376.316  10
   2  16   5 1834.82 643.897  28
  -2 -16   5 1172.12 325.261  12
  -2 -16   5 1090.00 418.763  26
   2  16   6 2600.65 654.847  28
  -2  16  -6 2337.75 477.209  27
  -2 -16   6 1467.98 431.097  26
   2 -16  -6 2990.32 425.260  10
  -2 -16   6 1774.53 333.436  12
  -2  16  -7 2737.90 674.726  16
  -2 -16   7 2916.22 490.253  26
  -2 -16   7 2491.08 336.240  12
   2 -16  -7 3858.85 467.509  10
  -2  16  -7 2631.06 480.989  27
  -2  16  -8 8368.34 962.094  16
   2  16   8 11378.7 977.485  28
  -2  16  -8 7633.65 633.001  27
  -2 -16   8 6643.07 637.941  26
   2 -16  -8 10075.8 666.319  10
  -2 -16   9 2511.86 445.276  26
  -2  16  -9 3282.76 675.560  16
   2 -16  -9 3711.36 440.243  10
   2  16   9 3676.57 605.054  28
  -2 -16  10 3757.76 509.969  26
   2  16  10 4975.55 655.398  28
  -2  16 -10 3943.92 688.959  16
   2 -16 -10 5477.24 496.541  10
  -2  16 -11 388.912 341.104  16
   2  16  11 809.520 320.184  28
  -2 -16  11 149.253 256.780  26
   2 -16 -11 399.160 225.581  10
   2  17  -8 7.35014 226.037  11
   2 -17   7 2947.23 366.946  12
   2  17  -7 4312.09 518.054  11
  -2 -17  -6 8867.25 586.392  12
   2  17  -6 8433.70 701.012  11
  -2  17   5 2275.97 320.080  27
  -2 -17  -5 2545.67 394.683  12
   2 -17   5 2336.31 383.790  12
   2  17  -5 2875.06 463.169  11
  -2  17   4 691.002 274.039  27
   2  17  -4 239.509 322.126  28
   2 -17   4 532.377 296.245  12
  -2 -17  -4 1011.24 334.058  12
   2  17  -4 770.401 333.552  11
   2  17  -3 7116.35 763.395  28
  -2  17   3 10033.6 662.520  27
  -2 -17  -3 9868.72 692.612  12
   2 -17   3 8075.33 652.958  12
   2  17  -3 8401.97 669.632  11
   2  17  -2 6450.35 766.635  28
  -2  17   2 8020.99 626.817  27
  -2 -17  -2 8974.57 665.112  12
   2 -17   2 7480.92 626.247  12
   2  17  -2 5484.74 547.234  11
   2  17  -1 10388.1 951.409  28
  -2 -17  -1 10843.8 722.804  12
   2 -17   1 9136.51 695.838  12
  -2  17   1 10499.1 727.142  27
   2  17   0 4068.73 709.685  28
  -2  17   0 5448.72 559.844  27
  -2 -17   0 5249.41 535.907  12
   2 -17   0 5148.93 563.105  12
  -2  17  -1 11066.3 759.467  27
   2  17   1 10289.0 993.132  28
  -2 -17   1 10178.4 670.549  12
   2 -17  -1 10254.2 742.564  12
  -2  17  -2 7781.64 670.677  27
  -2 -17   2 7209.60 568.797  12
   2 -17  -2 5880.67 573.635  12
   2 -17  -2 6756.76 500.494  10
   2  17   2 7205.55 889.870  28
  -2  17  -3 9209.09 699.837  27
   2  17   3 8838.98 923.528  28
  -2 -17   3 8257.32 569.893  12
   2 -17  -3 8063.86 626.026  12
   2 -17  -3 8857.47 565.806  10
  -2  17  -4 242.172 342.878  27
   2  17   4 913.666 503.797  28
   2 -17  -4 387.374 202.077  12
  -2 -17   4 682.346 237.456  12
   2 -17  -4 973.833 271.876  10
   2  17   5 2452.34 587.135  28
  -2  17  -5 2262.35 596.427  16
  -2  17  -5 2129.07 425.163  27
  -2 -17   5 2434.92 317.562  12
   2 -17  -5 2633.40 367.402  10
  -2  17  -6 7001.49 636.748  27
  -2  17  -6 7918.93 863.604  16
   2  17   6 10598.4 914.084  28
  -2 -17   6 5683.05 407.445  12
   2 -17  -6 9502.10 580.840  10
  -2  17  -7 4762.35 669.796  16
   2  17   7 6185.34 747.342  28
   2 -17  -7 5429.88 461.150  10
   2  17   8 489.578 304.142  28
  -2  17  -8-155.429 321.443  16
   2 -17  -8 362.952 195.222  10
   2 -18   2 4028.82 393.145  12
   2 -18   1 1028.91 273.536  12
  -2 -18  -1 1430.82 278.848  12
  -2  18   1 756.495 255.418  27
  -2 -18   0 6701.51 460.223  12
  -2  18   0 3808.07 419.995  27
  -2  18  -1 965.991 262.175  27
  -2 -18   1 567.428 189.603  12
   3   0   0 615.407 654.514  22
  -3   0   0 471.419 450.148   3
  -3   0   0 588.291 397.668  23
  -3   0  -1 312.776 319.470  23
  -3   0   1 66.4182 395.488  23
   3   0  -1-28.1150 537.380  22
  -3   0   1 227.546 380.242   3
   3   0   1 588.514 683.151  22
  -3   0  -1 228.809 442.706   3
  -3   0  -2 1355.40 647.050   3
  -3   0   2 910.350 481.251  23
   3   0   2 1266.77 761.812  22
  -3   0  -2 929.433 348.606  23
  -3   0   2 706.485 391.292   3
  -3   0  -2 771.459 466.428  25
   3   0  -2 780.182 577.234  22
  -3   0   3 64509.8 2106.59   3
  -3   0  -3 70489.4 2974.54   3
   3   0  -3 69955.7 2745.12  22
  -3   0  -3 66931.9 2508.14  25
  -3   0   3 71938.5 2953.70  23
  -3   0  -3 68433.0 1990.07  23
   3   0   3 66441.1 2635.69  22
  -3   0  -4 6390.70 1399.92   3
  -3   0   4 6145.35 754.530   3
   3   0   4 5930.76 1539.07  22
  -3   0  -4 5806.28 847.862  25
  -3   0   4 6281.18 1257.35  23
  -3   0  -4 4675.14 459.145  23
  -3   0  -5 147578. 3869.95  25
  -3   0   5 144538. 4391.78  23
   3   0  -5 146770. 3846.30   2
   3   0   5 143814. 3678.08  22
  -3   0  -6 479333. 7202.47   5
  -3   0  -6 489904. 8463.27   3
  -3   0  -6 433364. 6881.43  25
   3   0  -6 427869. 6418.27   2
   3   0   6 412082. 6218.59  22
  -3   0   6 428922. 7778.31  23
  -3   0  -7 22725.2 1978.69   3
   3   0  -7 16477.5 1282.82   2
  -3   0  -7 19444.5 1538.00   5
  -3   0  -7 16531.9 1509.23  25
  -3   0   7 18388.6 1716.95  23
   3   0  -7 16115.3 1576.68   6
   3   0   7 17758.7 1442.55  22
  -3   0  -8 197068. 5019.41  25
  -3   0  -8 205525. 4913.29   5
  -3   0  -8 218883. 5957.75   3
   3   0   8 174832. 4178.22  22
  -3   0   8 184304. 5531.57  23
   3   0  -8 188754. 4110.02   2
   3   0  -8 203813. 5572.55   6
  -3   0  -9 16756.9 1502.22   5
  -3   0  -9 16249.6 1672.27   3
  -3   0  -9 15767.8 1564.81  25
  -3   0   9 14578.9 1717.10  23
   3   0   9 13342.5 1260.64  22
   3   0  -9 14137.8 1145.46   2
   3   0  -9 18796.9 1813.19   6
  -3   0 -10 286773. 6320.25   5
  -3   0 -10 265932. 6532.83   3
  -3   0 -10 277796. 6557.13  25
   3   0 -10 250086. 4630.95   2
  -3   0  10 248466. 6883.01  23
   3   0  10 239425. 5102.25  22
   3   0 -10 279235. 7074.96   6
  -3   0 -11 59668.3 3050.95   5
  -3   0 -11 50032.0 2837.96   3
  -3   0 -11 60535.3 3261.00  25
  -3   0  11 50446.7 3255.22  23
   3   0  11 46079.0 2354.61  22
   3   0 -11 56793.9 3351.68   6
  -3   0 -12 29608.5 2295.00   5
   3   0 -12 30538.0 2580.97   6
  -3   0 -12 31183.0 2505.23  25
  -3   0  13-848.332 715.294  23
   3   0 -13 149.532 282.771  15
  -3   0 -13 1205.77 544.553  25
  -3   0 -13 1522.49 685.732   5
  -3   0 -13 385.945 270.649   8
  -3   0 -13 731.027 281.434   7
   3   0 -13 393.464 606.030   6
  -3   0 -13 157.578 278.303  18
  -3   0 -14 20685.7 2103.74   5
  -3   0 -14 16654.2 877.730   7
  -3   0 -14 21007.4 2180.68  25
  -3   0 -14 19805.1 1092.15   8
   3   0 -14 15459.8 1086.43  15
   3   0 -14 17128.1 2320.61   6
  -3   0 -14 15704.5 1015.94  18
  -3   0  15 1196.20 1031.90  23
  -3   0 -15 2172.86 444.212   7
  -3   0 -15 553.413 705.471   5
   3   0 -15 1281.06 496.556  15
  -3   0 -15 2088.64 461.570   8
  -3   0 -15 2417.46 753.804  25
   3   0  15 46.7066 655.885  21
  -3   0 -15 1521.07 462.952  18
   3   0 -16 22255.8 1387.00  15
  -3   0 -16 22120.6 1107.22   7
  -3   0 -16 24194.0 1340.88   8
   3   0 -16 23116.0 1279.31   7
  -3   0 -16 20958.0 1301.15  18
   3   0 -17 413.126 370.144   7
   3   0 -17 126.447 460.250  15
  -3   0 -17 425.769 417.201   8
  -3   0 -17 916.262 431.610   7
  -3   0 -17 671.721 498.805  18
   3   0 -18 16344.1 1113.01   7
   3   0 -18 14163.1 1175.23  15
  -3   0 -18 15047.9 1107.89   8
  -3   0 -18 14128.7 956.202   7
  -3   0 -18 13724.0 1144.64  18
  -3   0 -19 9917.76 916.243   8
   3   0 -19 9601.94 974.765  15
  -3   0 -19 9426.70 996.676  18
   3   0 -19 11301.5 947.895   7
   3   0 -20 683.034 535.359  15
  -3   0 -20 783.930 498.884   8
   3   0 -20 879.216 457.698   7
  -3   0 -20 1061.32 549.536  18
   3   0 -21 7126.30 767.615  15
  -3   0 -21 6557.03 722.938   8
  -3   0 -21 4980.67 718.055  18
   3   0 -21 7015.98 711.795   7
   3   0 -22 3424.91 538.847  15
  -3   0 -22 3925.50 554.314   8
   3   0 -22 3349.08 497.732   7
   3   0 -23 8768.10 620.167   7
  -3   0 -23 7950.97 664.275   8
  -3  -1 -23 542.135 347.788   8
   3   1 -23 455.874 246.809   7
  -3  -1 -22 5927.34 667.863   8
   3   1 -22 4229.54 493.443   7
  -3  -1 -22 3761.15 573.283  18
   3   1 -22 5398.38 606.782  15
   3   1 -21 5343.75 697.020  15
  -3  -1 -21 6022.63 714.973   8
   3   1 -21 4813.95 582.952   7
  -3  -1 -21 4980.43 705.111  18
   3   1 -20 10548.5 1010.59  15
   3   1 -20 11615.6 885.712   7
  -3  -1 -20 11017.3 1012.28  18
  -3  -1 -20 13940.3 1054.57   8
   3   1 -19 5011.25 673.198   7
   3   1 -19 5236.36 801.131  15
  -3  -1 -19 5740.93 787.336   8
  -3  -1 -19 5492.66 794.601  18
   3   1 -18 98.1376 482.361  15
  -3  -1 -18 427.302 445.618   8
  -3  -1 -18 755.920 424.846   7
   3   1 -18-32.7948 402.431   7
  -3  -1 -18 804.468 506.271  18
  -3  -1 -17 4966.52 718.624   8
  -3  -1 -17 3892.00 631.887   7
   3   1 -17 3520.28 628.719   7
   3   1 -17 4628.89 629.701  20
  -3  -1 -17 4227.20 714.966  18
   3   1 -17 3287.57 670.540  15
   3   1 -16 9418.59 954.533  15
  -3  -1 -16 11464.9 878.132   7
  -3  -1 -16 13038.4 1015.15   8
   3   1 -16 11487.2 850.113  20
   3   1 -16 10427.7 919.344   7
  -3  -1 -16 12580.6 1015.09  18
  -3  -1 -15 97152.7 4586.17   5
  -3   1  15 48626.9 3517.97  23
   3   1 -15 69261.4 2283.56  15
  -3  -1 -15 93653.5 4735.73  25
  -3  -1 -15 95191.4 2462.31   8
  -3  -1 -15 82282.0 2025.74   7
   3   1 -15 76029.4 1873.91  20
   3   1 -15 71954.1 4568.58   6
  -3  -1 -15 77062.3 2278.62  18
  -3  -1 -14 13044.8 1644.56   5
  -3  -1 -14 11241.7 1598.74  25
  -3  -1 -14 11250.7 755.797   7
  -3   1  14 7649.67 1452.81  23
  -3  -1 -14 11636.1 870.120   8
   3   1 -14 10775.8 1748.38   6
   3   1 -14 9459.27 671.196  20
  -3  -1 -14 10813.0 853.908  18
  -3  -1 -13 15208.5 1738.94   5
  -3  -1 -13 12171.7 793.073   7
  -3  -1 -13 11742.8 651.607  26
  -3  -1 -13 17893.7 1953.44  25
  -3  -1 -13 15493.9 943.611   8
  -3   1  13 12062.9 1799.96  23
   3   1 -13 11606.3 705.658  20
   3   1 -13 13479.6 1845.01   6
  -3  -1 -13 12816.8 868.850  18
  -3  -1 -12 18295.0 1846.40   5
  -3  -1 -12 19229.8 1939.38  25
  -3   1  12 15407.5 2072.81  23
   3  -1  12 14555.1 1502.20  22
   3   1 -12 16738.2 1978.46   6
  -3  -1 -11 40400.4 2509.76   5
  -3  -1 -11 38628.1 2613.85  25
  -3   1  11 35379.4 2787.36  23
   3  -1  11 36916.7 2182.43  22
   3   1 -11 34810.6 2688.90   6
   3   1 -11 36268.6 1881.45   2
  -3  -1 -10 75125.3 3503.62  25
  -3   1  10 69809.1 3761.13  23
   3  -1  10 67033.4 2844.18  22
  -3  -1 -10 74552.6 3239.90   5
   3   1 -10 69094.6 3619.43   6
   3   1 -10 65828.4 2527.91   2
  -3  -1  -9 232213. 5411.03   5
   3   1  -9 214321. 6076.99   6
  -3  -1  -9 229626. 5852.56   3
  -3  -1  -9 232104. 5877.73  25
  -3   1   9 217387. 6259.23  23
   3  -1   9 214317. 4891.01  22
   3   1  -9 209625. 4489.41   2
  -3  -1  -8 57064.3 2846.84  25
   3   1  -8 53741.9 2297.59   2
  -3   1   8 52317.6 2961.05  23
  -3  -1  -8 58235.2 2636.68   5
  -3  -1  -8 56207.3 2876.19   3
   3  -1   8 53125.7 2385.94  22
   3   1  -8 54886.2 3002.26   6
  -3  -1  -7 124181. 3690.90   5
   3  -1   7 104972. 3277.78  22
  -3  -1  -7 118273. 4121.56   3
  -3  -1  -7 119530. 3922.26  25
   3   1  -7 110701. 3291.71   2
  -3   1   7 106269. 3954.21  23
  -3  -1  -6 91807.6 3595.22   3
  -3  -1  -6 83544.3 3180.03  25
   3   1  -6 87425.8 3012.02   2
  -3   1   6 79532.0 3250.17  23
  -3  -1  -6 95382.8 3190.23   5
   3  -1   6 83002.7 2944.44  22
  -3  -1  -5 58722.5 2641.66  25
  -3   1   5 52744.4 1755.00   3
  -3  -1  -5 48147.2 1379.92   4
  -3  -1  -5 64904.8 3028.51   3
  -3   1   5 60561.8 2703.42  23
  -3  -1  -5 44224.7 1485.60  23
   3   1  -5 62280.3 2535.56   2
   3  -1   5 60449.9 2448.59  22
  -3  -1  -4 19174.2 876.049   4
  -3   1   4 21335.8 1350.77   3
  -3  -1  -4 25463.5 1991.48   3
   3   1  -4 24363.5 1733.96   2
  -3   1   4 22223.7 1674.52  23
  -3  -1  -4 24039.9 1215.70  23
  -3  -1  -4 24504.4 1696.62  25
   3  -1   4 23527.9 1741.32  22
  -3   1   3 99698.4 2645.64   3
  -3  -1  -3 95709.1 3244.92  25
  -3  -1  -3 114362. 3764.28   3
  -3  -1  -3 90421.4 1959.13   4
   3  -1   3 104440. 3265.45  22
  -3   1   3 115826. 3537.18  23
  -3  -1  -3 114177. 2828.47  23
  -3   1   2 198924. 3884.09   3
  -3  -1  -2 223371. 4157.28  23
  -3  -1  -2 214368. 4806.25   3
  -3   1   2 213123. 4568.15  23
   3  -1   2 212511. 4543.21  22
   3   1  -2 206221. 4561.82  22
  -3   1   1 32582.1 1681.63   3
  -3   1   1 36038.3 1849.80  23
  -3  -1  -1 39328.9 1872.29  23
   3  -1   1 34719.7 2006.25  22
   3   1  -1 37064.2 1957.75  22
  -3  -1  -1 34855.6 1938.63   3
  -3  -1   0 22678.1 1546.30   3
  -3   1   0 21148.8 1459.65   3
  -3   1   0 22492.9 1356.70  23
   3  -1   0 22705.2 1598.31  22
   3   1   0 23061.9 1559.35  22
  -3  -1   0 25846.9 1586.71  23
  -3   1  -1 35885.0 1929.67   3
   3   1   1 32374.0 1506.77  24
  -3  -1   1 34887.0 1757.85   3
  -3  -1   1 40012.3 2054.12  23
[truncated: 630,372 more chars]
